# Supplementary material for: The intrinsic substrate specificity of the human tyrosine kinome
Source: Nature. 2024 May 8;629(8014):1174–81. doi: 10.1038/s41586-024-07407-y (PMC11136658; doi:10.1038/s41586-024-07407-y)
Supplement: Supplementary file 3 — Profiling Ser/Thr kinase substrate specificity. Experimental details for obtaining and profiling the 109 recombinant Tyr kinase preparations used in this study and their corresponding assay conditions. [file 41586_2024_7407_MOESM3_ESM.xlsx]

## Sheet: Supplementary Table 1 Legend
Supplementary Table 1: Details for the 109 recombinant Tyr kinase preparations used in this study and their corresponding assay conditions.
Kinases names are color-highlighted by their phylogenetic relationsips.
ErbB
INSR
VEGFR
PDGFR
FGFR
NGFR
MUSK
HGFR
TAMR
TIER
ROR
EPHR
RETR
DDR
SEV
LTKR
ABL
FES
CSK
FAK
JAK
SRC
SYK
TEC
FRK
ACK
TKL
OTHER
STE
WEE
PDHK

## Sheet: Table_S1_Data
UNIPROT_ID	MATRIX_NAME	GENENAME	SUBTYPE	FAMILY	Vendor	Catalog number	Length of protein kinase	Expression system	Purification technique (fusion tag)	Special methods of activation or stabilization	Reaction conditions	Species	References
P00519	ABL	ABL1	nRTK	ABL	SignalChem	A03-18H (LOT F568-2)	aa27-end	Insect cells	Nickel affinity (N-terminal His6 tag)		30 ℃: SignalChem Buffer I, 5% glycerol, 25 mM arginine, 25 mM glutamate, 0.1 mg/mL BSA, 1 mM DTT (pH 7.5)	human
P42684	ARG	ABL2	nRTK	ABL	SignalChem	A04-11H (LOT U086-1)	aa38-end	Insect cells	Nickel affinity (N-terminal His6 tag)		30 ℃: SignalChem Buffer I, 5% glycerol, 25 mM arginine, 25 mM glutamate, 0.1 mg/mL BSA, 1 mM DTT (pH 7.5)	human
Q9UM73	ALK	ALK	RTK	LTKR	ThermoFisher	PV3867 (LOT 1542512R)	aa1058-end	Insect cells	Glutathione affinity (N-terminal GST tag)	Activated in vitro by autophosphorylation	30 ℃: 25 mM Tris, 25 mM arginine, 25 mM glutamate, 0.01% Triton X-100, 0.2mM EGTA, 0.1 mg/mL BSA, 1 mM DTT, 10 mM MgCl2 (final pH 7.5)	human
P30530	AXL	AXL	RTK	TAMR	SignalChem	A34-11H (LOT B1926-10)	aa473-end	Insect cells	Nickel affinity (N-terminal His6 tag)		30 ℃: SignalChem Buffer I, 25 mM arginine, 25 mM glutamate, 0.8 mg/mL BSA, 1 mM DTT (pH 7.5)	human
P51451	BLK	BLK	nRTK	SRC	SignalChem	B02-10G (LOT O844-1)	Full length	Insect cells	Glutathione affinity (N-terminal GST tag)		30 ℃: SignalChem Buffer II, 25 mM arginine, 25 mM glutamate, 0.1 mg/mL BSA, 1 mM TCEP (pH 7.5)	human
Q13873	BMPR2	BMPR2	ncTK	TKL			aa172-end	E. coli, codon-optimized	Nickel affinity (C-terminal His6 tag)		25 ℃: 50 mM HEPES pH 7.3, 100 mM NaCl, 0.02% Brij 35, 0.2 mg/mL BSA, 1 mM TCEP, 5 mM MgCl2, 6 mM MnCl2	human
P51813	ETK	BMX	nRTK	TEC	SignalChem	B07-10G (LOT O820-1)	Full length	Insect cells	Glutathione affinity (N-terminal GST tag)		30 ℃: SignalChem Buffer II, 7% glycerol, 25 mM arginine, 25 mM glutamate, 0.1 mg/mL BSA, 1 mM TCEP (pH 7.5)	human
Q06187	BTK	BTK	nRTK	TEC	Carna Biosciences	04-480-20N (LOT 12CBS-0642 B)	Full length	Insect cells	Immunoaffinity (N-terminal Flag tag)		30 ℃: SignalChem Buffer I, 25 mM arginine, 25 mM glutamate, 0.1 mg/mL BSA, 1 mM DTT (pH 7.5)	human
P07333	CSFR	CSF1R	RTK	PDGFR			aa539-end	Insect cells	Glutathione affinity (N-terminal GST tag)		30 ℃: SignalChem Buffer II, 5% glycerol, 25 mM arginine, 25 mM glutamate, 0.1 mg/mL BSA, 1 mM TCEP (pH 7.5)	human
P41240	CSK	CSK	nRTK	CSK	ThermoFisher	P2927 (LOT 1391666F)	Full length	E. coli	Nickel affinity (C-terminal His6 tag)		30 ℃: 25 mM Tris pH 7.5, 0.1 mg/mL BSA, 0.05% NP-40, 25 mM arginine, 25 mM glutamate, 6 mM MnCl2, 1 mM TCEP (final pH 7.5)	human
Q08345	DDR1	DDR1	RTK	DDR	Carna Biosciences	08-113 (LOT 18CBS-0044 B)	aa444-end	Insect cells	Glutathione affinity (N-terminal GST tag)		30 ℃: SignalChem Buffer II, 25 mM arginine, 25 mM glutamate, 0.1 mg/mL BSA, 1 mM TCEP (pH 7.5)	human
Q16832	DDR2	DDR2	RTK	DDR	Reaction Biology	0771-0000-1 (LOT 002)	aa522-end	Insect cells	Glutathione affinity (N-terminal GST tag)	Activated in vitro by autophosphorylation	30 ℃: SignalChem Buffer II, 25 mM arginine, 25 mM glutamate, 0.1 mg/mL BSA, 1 mM TCEP (pH 7.5)	human
P00533	EGFR	EGFR	RTK	ErbB			aa668-end	Expi293 cells	Glutathione affinity (N-terminal GST tag)		30 ℃: SignalChem Buffer I, 25 mM arginine, 25 mM glutamate, 0.01% Triton X-100, 0.1 mg/mL BSA, 1 mM DTT (pH 7.5)	human
P21709	EPHA1	EPHA1	RTK	EPHR	ThermoFisher	PV3841 (LOT 1531110D)	aa568-end	Insect cells	Glutathione affinity (N-terminal GST tag)		30 ℃: 25 mM Tris pH 7.5, 0.5 mM EGTA, 5 mM beta-glycerophosphate, 0.1 mg/mL BSA, 0.01% Triton X-100, 10 mM MgCl2, 1 mM DTT	human
P29317	EPHA2	EPHA2	RTK	EPHR	SignalChem	E14-11G (LOT V047-1)	aa561-end	Insect cells	Glutathione affinity (N-terminal GST tag)		30 ℃: SignalChem Buffer II, 25 mM arginine, 25 mM glutamate, 0.01% Triton X-100, 0.1 mg/mL BSA, 1 mM TCEP (pH 7.5)	human
P29320	EPHA3	EPHA3	RTK	EPHR	SignalChem	E15-11G (LOT V155-1)	aa571-end	Insect cells	Glutathione affinity (N-terminal GST tag)		30 ℃: SignalChem Buffer II, 25 mM arginine, 25 mM glutamate, 0.1 mg/mL BSA, 1 mM TCEP (pH 7.5)	human
P54764	EPHA4	EPHA4	RTK	EPHR	SignalChem	E16-11G (LOT V156-1)	aa610-887	Insect cells	Glutathione affinity (N-terminal GST tag)		30 ℃: SignalChem Buffer II, 25 mM arginine, 25 mM glutamate, 0.1 mg/mL BSA, 1 mM TCEP (pH 7.5)	human
P54756	EPHA5	EPHA5	RTK	EPHR	Carna Biosciences	08-124 (LOT 09CBS-0318 F)	aa662-948	Insect cells	Glutathione affinity (N-terminal GST tag)		30 ℃: SignalChem Buffer II, 25 mM arginine, 25 mM glutamate, 0.1 mg/mL BSA, 1 mM TCEP (pH 7.5)	human
Q9UF33	EPHA6	EPHA6	RTK	EPHR	Carna Biosciences	08-125 (LOT 07CBS-0986B)	aa683-end	Insect cells	Glutathione affinity (N-terminal GST tag)		30 ℃: 25 mM Tris, 25 mM arginine, 25 mM glutamate, 1 mM EGTA, 0.1 mg/mL BSA, 0.01% Triton X-100, 10 mM MgCl2, 1 mM DTT (final pH 7.5)	human
Q15375	EPHA7	EPHA7	RTK	EPHR	ThermoFisher	PV3689 (LOT 1846617A)	aa579-end	Insect cells	Glutathione affinity (N-terminal GST tag)		30 ℃: 50 mM Tris, 25 mM arginine, 25 mM glutamate, 0.1 mg/mL BSA, 0.01% Triton X-100, 10 mM MgCl2, 1 mM DTT (final pH 7.5)	human
P29322	EPHA8	EPHA8	RTK	EPHR	Carna Biosciences	08-127 (LOT 07CBS-1584 H)	aa571-924	Insect cells	Glutathione affinity (N-terminal GST tag)		30 ℃: SignalChem Buffer I, 25 mM arginine, 25 mM glutamate, 0.8 mg/mL BSA, 1 mM DTT (pH 7.5)	human
P54762	EPHB1	EPHB1	RTK	EPHR	ThermoFisher	PV3786 (LOT 1899722C)	aa613-881	Insect cells	Glutathione affinity (N-terminal GST tag)		30 ℃: 50 mM Tris, 25 mM arginine, 25 mM glutamate, 0.1 mg/mL BSA, 0.01% Triton X-100, 10 mM MgCl2, 1 mM DTT (final pH 7.5)	human
P29323	EPHB2	EPHB2	RTK	EPHR	SignalChem	E22-11BG (LOT P1638-5)	aa611-893	Insect cells	Glutathione affinity (N-terminal GST tag)		30 ℃: SignalChem Buffer II, 25 mM arginine, 25 mM glutamate, 0.1 mg/mL BSA, 1 mM TCEP (pH 7.5)	human
P54753	EPHB3	EPHB3	RTK	EPHR	ThermoFisher	PV3658 (LOT 1832606B)	aa623-907	Insect cells	Glutathione affinity (N-terminal GST tag)		30 ℃: 25 mM Tris, 25 mM arginine, 25 mM glutamate, 0.5 mM EGTA, 1 mM beta-glycerophosphate, 0.1 mg/mL BSA, 0.01% Triton X-100, 10 mM MgCl2, 1 mM DTT (final pH 7.5)	human
P54760	EPHB4	EPHB4	RTK	EPHR	SignalChem	E24-11G (LOT V155-1)	aa561-end	Insect cells	Glutathione affinity (N-terminal GST tag)		30 ℃: SignalChem Buffer II, 25 mM arginine, 25 mM glutamate, 0.1 mg/mL BSA, 1 mM TCEP (pH 7.5)	human
P04626	HER2	ERBB2	RTK	ErbB	Millipore	14-939 (LOT D13MP014NA)	aa676-end	Insect cells	Nickel affinity (C-terminal His6 tag)		30 ℃: SignalChem Buffer II, 25 mM arginine, 25 mM glutamate, 0.01% Brij 35, 0.1 mg/mL BSA, 1 mM TCEP (pH 7.5)	human
Q15303	HER4	ERBB4	RTK	ErbB	SignalChem	E29-11G (LOT L290-1)	aa682-993	Insect cells	Glutathione affinity (N-terminal GST tag)		30 ℃: SignalChem Buffer II, 25 mM arginine, 25 mM glutamate, 0.1 mg/mL BSA, 1 mM TCEP (pH 7.5)	human
P16591	FER	FER	nRTK	FES	ThermoFisher	PV3806 (LOT 1871897A)	aa-541-end	Insect cells	Glutathione affinity (N-terminal GST tag)		30 ℃: 25 mM Tris pH 7.5, 0.5 mM EGTA, 1 mM beta-glycerophosphate, 0.1 mg/mL BSA, 0.01% Triton X-100, 10 mM MgCl2, 1 mM DTT	human
P07332	FES	FES	nRTK	FES	SignalChem	F03-10G (LOT L268-1)	Full length	Insect cells	Glutathione affinity (N-terminal GST tag)		30 ℃: SignalChem Buffer I, 25 mM arginine, 25 mM glutamate, 0.1 mg/mL BSA, 1 mM DTT (pH 7.5)	human
P11362	FGFR1	FGFR1	RTK	FGFR	Millipore	14-582 (LOT 1 600528-C)	aa456-765	Insect cells	Glutathione affinity (N-terminal GST tag)		30 ℃: SignalChem Buffer I, 25 mM arginine, 25 mM glutamate, 0.01% Brij 35, 0.2 mg/mL BSA, 1 mM DTT (pH 7.5)	human
P21802	FGFR2	FGFR2	RTK	FGFR	SignalChem	F05-11G (LOT H019-2)	aa285-end	Insect cells	Glutathione affinity (N-terminal GST tag)		30 ℃: SignalChem Buffer II, 25 mM arginine, 25 mM glutamate, 0.1 mg/mL BSA, 1 mM TCEP (pH 7.5)	human
P22607	FGFR3	FGFR3	RTK	FGFR	SignalChem	F06-11G (LOT E165-1)	aa397-end	Insect cells	Glutathione affinity (N-terminal GST tag)		30 ℃: SignalChem Buffer II, 25 mM arginine, 25 mM glutamate, 0.1 mg/mL BSA, 1 mM TCEP (pH 7.5)	human
P22455	FGFR4	FGFR4	RTK	FGFR	Millipore	14-583 (LOT 1688269-E)	aa442-end	Insect cells	Nickel affinity (N-terminal His6 tag)		30 ℃: SignalChem Buffer II, 25 mM arginine, 25 mM glutamate, 0.01% Brij 35, 0.1 mg/mL BSA, 1 mM TCEP (pH 7.5)	human
P09769	FGR	FGR	nRTK	SRC	SignalChem	F10-10G (LOT K182-1)	Full length	Insect cells	Glutathione affinity (N-terminal GST tag)		30 ℃: SignalChem Buffer I, 0.1 mg/mL BSA, 1 mM DTT	human
P17948	VEGFR1	FLT1	RTK	VEGFR	SignalChem	F11-11G (LOT U1523-9)	aa748-end	Insect cells	Glutathione affinity (N-terminal GST tag)		30 ℃: 60 mM HEPES pH 7.3, 0.1 mg/mL BSA, 50 ug/mL PEG 20,000, 0.01% Brij 35, 1 mM TCEP, 3 mM MgCl2, 3 mM MnCl2	human
P36888	FLT3	FLT3	RTK	PDGFR	ThermoFisher	PV3182 (LOT 1304083P)	aa564-end	Insect cells	Nickel affinity (C-terminal His6 tag)	Activated in vitro by autophosphorylation	30 ℃: 25 mM HEPES 7.4, 0.1 mg/mL BSA, 8% glycerol, 0.01% NP-40, 10 mM MgCl2, 1 mM DTT	human
P35916	VEGFR3	FLT4	RTK	VEGFR	SignalChem	F13-11G (LOT I254-1)	aa800-end	Insect cells	Glutathione affinity (N-terminal GST tag)		30 ℃: SignalChem Buffer II, 25 mM arginine, 25 mM glutamate, 0.1 mg/mL BSA, 1 mM TCEP (pH 7.5)	human
P42685	FRK	FRK	nRTK	FRK	SignalChem	F14-11G (LOT I171-1)	aa208-end	Insect cells	Glutathione affinity (N-terminal GST tag)		30 ℃: SignalChem Buffer II, 0.1 mg/mL BSA, 1 mM TCEP	human
P06241	FYN	FYN	nRTK	SRC	SignalChem	F15-10G (LOT E036-2)	Full length	Insect cells	Glutathione affinity (N-terminal GST tag)		30 ℃: SignalChem Buffer II, 25 mM arginine, 25 mM glutamate, 0.1 mg/mL BSA, 1 mM TCEP (pH 7.5)	human
P08631	HCK	HCK	nRTK	SRC	SignalChem	H02-11G (LOT H056-2)	aa230-497	Insect cells	Glutathione affinity (N-terminal GST tag)		30 ℃: SignalChem Buffer I, 25 mM arginine, 25 mM glutamate, 0.1 mg/mL BSA, 1 mM DTT (pH 7.5)	human
P08069	IGF1R	IGF1R	RTK	INSR			aa960-end	Expi293 cells	Nickel affinity (N-terminal His6 tag)		30 ℃: 50 mM HEPES, 0.1 mg/mL BSA, 10% glycerol, 80mM NaCl, 0.01% Triton X-100, 25 mM arginine, 25 mM glutamate, 10 mM MgCl2, 1 mM DTT (final pH 7.5)	human
P06213	INSR	INSR	RTK	INSR	SignalChem	I08-11G (LOT W342-2)	aa1110-end	Insect cells	Glutathione affinity (N-terminal GST tag)		30 ℃: SignalChem Buffer II, 0.1 mg/mL BSA, 1 mM DTT	human
P14616	IRR	IRR	RTK	INSR	SignalChem	I07-11G (LOT Q117-1)	aa945-end	Insect cells	Glutathione affinity (N-terminal GST tag)	Full length recombinant HSP90:CDC37 improved stability of kinase in reactions.	25 ℃: SignalChem Buffer II, 0.1 mg/mL BSA, 1 mM DTT	human
Q08881	ITK	ITK	nRTK	TEC	SignalChem	I13-11G (LOT A1483-2)	aa352-end	Insect cells	Glutathione affinity (N-terminal GST tag)		30 ℃: SignalChem Buffer I, 25 mM arginine, 25 mM glutamate, 0.1 mg/mL BSA, 1 mM DTT (pH 7.5)	human
P23458	JAK1	JAK1	nRTK	JAK	ThermoFisher	PV4774 (LOT 2031287B)	aa866-end	Insect cells	Glutathione affinity (N-terminal GST tag)		30 ℃: 25 mM Tris, 25 mM arginine, 25 mM glutamate, 0.5 mM EGTA, 0.1 mg/mL BSA, 0.01% Triton X-100, 10 mM MgCl2, 1 mM DTT (final pH 7.5)	human
O60674	JAK2	JAK2	nRTK	JAK	ThermoFisher	PV4210 (LOT 1864946L)	aa809-end plus 9aa C-term extension from Gateway cloning	Insect cells	Glutathione affinity (N-terminal GST tag)	Activated in vitro by autophosphorylation	30 ℃: 50 mM Tris, 25 mM arginine, 25 mM glutamate, 0.1 mg/mL BSA, 0.01% Triton X-100, 10 mM MgCl2, 1 mM DTT (final pH 7.5)	human
P52333	JAK3	JAK3	nRTK	JAK	Carna Biosciences	08-046 (LOT 13CBS-0637 G)	aa795-end	Insect cells	Nickel affinity (N-terminal His6 tag)		30 ℃: SignalChem Buffer II, 25 mM arginine, 25 mM glutamate, 0.1 mg/mL BSA, 1 mM TCEP (pH 7.5)	human
P35968	VEGFR2	KDR	RTK	VEGFR	SignalChem	K01-11G (LOT C2043-7)	aa789-end	Insect cells	Glutathione affinity (N-terminal GST tag)		30 ℃: SignalChem Buffer I, 25 mM arginine, 25 mM glutamate, 0.1 mg/mL BSA, 1 mM DTT (pH 7.5)	human
P10721	KIT	KIT	RTK	PDGFR	Millipore	14-726 (LOT 32938U-A)	aa544-end	Insect cells	Glutathione affinity (N-terminal GST tag)	Mutationally activated (D816H)	30 ℃: SignalChem Buffer II, 25 mM arginine, 25 mM glutamate, 0.1 mg/mL BSA, 1 mM TCEP (pH 7.5)	human
P06239	LCK	LCK	nRTK	SRC	SignalChem	L03-10G (LOT C1959-3)	Full length	Insect cells	Glutathione affinity (N-terminal GST tag)		30 ℃: SignalChem Buffer I, 0.1 mg/mL BSA, 1 mM DTT	human
P53667	LIMK1	LIMK1	ncTK	TKL	Carna Biosciences	09-105 (LOT 10CBS-0595 C)	aa285-end	Insect cells	Glutathione affinity (N-terminal GST tag)	Activated through co-expression with His6-tagged ROCK2 (aa1-553)	30 ℃: SignalChem Buffer I, 0.1 mg/mL BSA, 1 mM DTT	human
P53671	LIMK2	LIMK2	ncTK	TKL	Carna Biosciences	09-106 (LOT 20CBS-0459 C)	Full length	Insect cells	Glutathione affinity (N-terminal GST tag)	Activated through co-expression with His6-tagged ROCK2 (aa1-553)	30 ℃: SignalChem Buffer I, 25 mM arginine, 0.1 mg/mL BSA, 1 mM DTT (pH 7.5)	human
P29376	LTK	LTK	RTK	LTKR	ThermoFisher	PV4651 (LOT 1879717C)	aa450-end	Insect cells	Glutathione affinity (N-terminal GST tag)		30 ℃: 25 mM Tris, 25 mM arginine, 25 mM glutamate, 0.01% Triton X-100, 0.2mM EGTA, 0.1 mg/mL BSA, 1 mM DTT, 10 mM MgCl2 (final pH 7.5)	human
P07948	LYN	LYN	nRTK	SRC	SignalChem	L13-18G (LOT G1309-2)	Full length	Insect cells	Glutathione affinity (N-terminal GST tag)		30 ℃: SignalChem Buffer II, 25 mM arginine, 25 mM glutamate, 0.1 mg/mL BSA, 1 mM TCEP (pH 7.5)	human
P42679	CTK	MATK	nRTK	CSK	ThermoFisher	PV3370 (LOT 31553T)	Full length	E. coli	Nickel affinity (C-terminal His6 tag)		30 ℃: 25 mM Tris pH 7.5, 1 mM EGTA, 5 mM beta-glycerophosphate, 0.1 mg/mL BSA, 0.01% Triton X-100, 10 mM MgCl2, 1 mM DTT	human
Q12866	MER	MERTK	RTK	TAMR	SignalChem	M51-11G (LOT P1821-9)	aa578-872	Insect cells	Glutathione affinity (N-terminal GST tag)		30 ℃: SignalChem Buffer II, 25 mM arginine, 25 mM glutamate, 0.1 mg/mL BSA, 1 mM TCEP (pH 7.5)	human
P08581	MET	MET	RTK	HGFR	SignalChem	M52-18G (LOT L1907-11)	aa956-end	Insect cells	Glutathione affinity (N-terminal GST tag)		30 ℃: SignalChem Buffer II, 25 mM arginine, 25 mM glutamate, 0.1 mg/mL BSA, 1 mM TCEP (pH 7.5)	human
P45985	MKK4	MKK4	ncTK	STE	Millipore	14-377 (LOT D8JN050U-D)	aa34-end	E. coli	Glutathione affinity (N-terminal GST tag)	Activated in vitro by His-tagged MEKK	30 ℃: 50 mM Tris pH 7.5, 0.1 mg/mL BSA, 0.2 mM EGTA, 0.01% Brij 35, 1 mM DTT, 10 mM MgCl2	human
P52564	MKK6	MKK6	ncTK	STE	Reaction Biology	0396-0000-1 (LOT 001)	Full length	Insect cells	Glutathione affinity (N-terminal GST tag)	Mutationally activated (S207D and T211D)	30 ℃: 60 mM HEPES pH 7.3, 0.1 mg/mL BSA, 50 ug/mL PEG 20,000, 0.01% Brij 35, 1 mM TCEP, 3 mM MgCl2, 3 mM MnCl2	human
O14733	MKK7	MKK7	ncTK	STE	Millipore	14-543 (LOT 1622981-D)	Full length	E. coli	Glutathione affinity (N-terminal GST tag)	Activated in vitro by His-tagged MEKK	30 ℃: 50 mM Tris pH 7.5, 0.1 mg/mL BSA, 0.2 mM EGTA, 0.01% Brij 35, 1 mM DTT, 10 mM MgCl2	human
Q04912	RON	MST1R	RTK	HGFR	ThermoFisher	PV4314 (LOT 2019396D)	aa983-end	Insect cells	Glutathione affinity (N-terminal GST tag)	Full length recombinant HSP90:CDC37 improved stability of kinase in reactions.	30 ℃: 50 mM Tris pH 7.5, 0.1 mg/mL BSA, 0.5 mM EGTA, 0.01% Triton X-100, 1 mM DTT, 10 mM MgCl2	human
O15146	MUSK	MUSK	RTK	MUSK	Reaction Biology	0226-0000-3 (LOT 003)	aa529-end	Insect cells	Glutathione affinity (N-terminal GST tag)		30 ℃: SignalChem Buffer II, 25 mM arginine, 25 mM glutamate, 0.01% Triton X-100, 0.1 mg/mL BSA, 1 mM TCEP (pH 7.5)	human
Q6ZWH5	NEK10	NEK10	ncTK	OTHER	SignalChem	N12-11G (LOT S3547-4)	aa266-895	Insect cells	Glutathione affinity (N-terminal GST tag)		30 ℃: 40 mM Tris pH 7.5, 0.1 mg/mL BSA, 1 mM TCEP, 4 mM MgCl2, 0.5 mM MnCl2	human
P04629	TRKA	NTRK1	RTK	NGFR	SignalChem	N16-11G (LOT U1835-6)	aa440-end	Insect cells	Glutathione affinity (N-terminal GST tag)		30 ℃: SignalChem Buffer II, 25 mM arginine, 25 mM glutamate, 0.1 mg/mL BSA, 1 mM TCEP (pH 7.5)	human
Q16620	TRKB	NTRK2	RTK	NGFR	SignalChem	N17-11G (LOT G129-2)	aa455-end	Insect cells	Glutathione affinity (N-terminal GST tag)		30 ℃: SignalChem Buffer II, 25 mM arginine, 25 mM glutamate, 0.1 mg/mL BSA, 1 mM TCEP (pH 7.5)	human
Q16288	TRKC	NTRK3	RTK	NGFR	ThermoFisher	PV3617 (LOT 1831940C)	aa510-end	Insect cells	Nickel affinity (C-terminal His6 tag)	Activated in vitro by autophosphorylation	30 ℃: 25 mM Tris pH7.5,1 mM EGTA, 0.1 mg/mL BSA, 0.01% Triton X-100, 10 mM MgCl2, 1 mM DTT (final pH 7.5)	human
P16234	PDGFRA	PDGFRA	RTK	PDGFR	SignalChem	P12-18G (LOT K1623-3)	aa550-end	Insect cells	Glutathione affinity (N-terminal GST tag)		30 ℃: SignalChem Buffer II, 25 mM arginine, 25 mM glutamate, 0.1 mg/mL BSA, 1 mM TCEP (pH 7.5)	human
P09619	PDGFRB	PDGFRB	RTK	PDGFR	SignalChem	P13-11G (LOT J486-2)	aa557-end	Insect cells	Glutathione affinity (N-terminal GST tag)		30 ℃: SignalChem Buffer II, 25 mM arginine, 25 mM glutamate, 0.1 mg/mL BSA, 1 mM TCEP (pH 7.5)	human
Q15118	PDHK1	PDHK1	ncTK	PDHK			Full length	E. coli	Nickel affinity (N-terminal His6 tag)	Co-expressed with GroEL (full lenth) and GroES (full length). Contains N-terminal SUMO tag for stabilization. Free arginine included in reaction for further stabilization.	25 ℃: 25 mM Tris pH 7.5, 50 mM arginine, 0.1 mg/mL BSA, 120 mM KCl, 0.025% Tween 20, 5 mM MgCl2 (final pH 7.5)	human
Q15120	PDHK3	PDHK3	ncTK	PDHK			Full length	E. coli	Nickel affinity (N-terminal His6 tag)	Co-expressed with GroEL (full lenth) and GroES (full length). Contains N-terminal SUMO tag for stabilization. Free arginine included in reaction for further stabilization.	25 ℃: 25 mM Tris pH 7.5, 50 mM arginine, 0.1 mg/mL BSA, 120 mM KCl, 0.025% Tween 20, 5 mM MgCl2 (final pH 7.5)	human
Q16654	PDHK4	PDHK4	ncTK	PDHK			Full length	E. coli	Nickel affinity (N-terminal His6 tag)	Co-expressed with GroEL (full lenth) and GroES (full length). Contains N-terminal SUMO tag for stabilization. Free arginine included in reaction for further stabilization.	25 ℃: 25 mM Tris pH 7.5, 50 mM arginine, 0.1 mg/mL BSA, 120 mM KCl, 0.025% Tween 20, 5 mM MgCl2 (final pH 7.5)	human
D6WMX4	PINK1	PINK1	ncTK	OTHER	MRC-PPU	DU 34701	Full length	E. coli	Amylose affinity (N-terminal MBP tag)	Full length recombinant HSP90:CDC37 improved stability of kinase in reactions.	30 ℃: 50 mM Tris pH 7.5, 0.1 mg/mL BSA, 0.01% Brij 35, 0.1 mM EGTA, 0.1 mg/mL HSP90:CDC37, 12 mM MgCl2	Tribolium castaneum
Q99640	MYT1	PKMYT1	ncTK	WEE			Full length	E. coli, codon-optimized	Nickel affinity (N-terminal His6 tag)	Full length recombinant HSP90:CDC37 improved stability of kinase in reactions.	25 ℃: 40 mM Tris pH 7.5, 0.5 mM EGTA, 0.1 mg/mL BSA, 0.1 mg/mL HSP90:CDC37, 1 mM DTT, 10 mM MgCl2	human
Q05397	FAK	PTK2	nRTK	FAK			Full length	Expi293 cells	Glutathione affinity (N-terminal GST tag)		30 ℃: 25 mM Tris, 25 mM arginine, 25 mM glutamate, 0.5 mM EGTA, 1 mM beta-glycerophosphate, 0.1 mg/mL BSA, 0.01% Triton X-100, 10 mM MgCl2, 1 mM DTT (final pH 7.5)	human
Q14289	PYK2	PTK2B	nRTK	FAK	SignalChem	P92-11H (LOT S192-3)	aa360-690	Insect cells	Nickel affinity (N-terminal His6 tag)		30 ℃: SignalChem Buffer II, 25 mM arginine, 25 mM glutamate, 0.1 mg/mL BSA, 1 mM TCEP (pH 7.5)	human
Q13882	BRK	PTK6	nRTK	FRK	SignalChem	P94-10G (LOT B176-2)	Full length	Insect cells	Glutathione affinity (N-terminal GST tag)		30 ℃: SignalChem Buffer II, 25 mM arginine, 25 mM glutamate, 0.1 mg/mL BSA, 1 mM TCEP (pH 7.5)	human
P07949	RET	RET	RTK	RETR	SignalChem	R02-11G (LOT B1928-10)	aa658-end	Insect cells	Glutathione affinity (N-terminal GST tag)		30 ℃: SignalChem Buffer I, 25 mM arginine, 25 mM glutamate, 0.1 mg/mL BSA, 1 mM DTT (pH 7.5)	human
P08922	ROS	ROS1	RTK	ROSR	Carna Biosciences	08-163 (LOT 11CBS-0883B)	aa1883-end	Insect cells	Glutathione affinity (N-terminal GST tag)		30 ℃: SignalChem Buffer I, 25 mM arginine, 25 mM glutamate, 0.01% Brij 35, 0.1 mg/mL BSA, 1 mM DTT (pH 7.5)	human
P12931	SRC	SRC	nRTK	SRC	SignalChem	S19-18G (LOT O1034-3)	Full length	Insect cells	Glutathione affinity (N-terminal GST tag)		30 ℃: SignalChem Buffer II, 25 mM arginine, 25 mM glutamate, 0.1 mg/mL BSA, 1 mM TCEP (pH 7.5)	human
Q9H3Y6	SRMS	SRMS	nRTK	FRK			aa221-486	Insect cells	Glutathione affinity (N-terminal GST tag)		30 ℃: SignalChem Buffer II, 25 mM arginine, 25 mM glutamate, 0.1 mg/mL BSA, 1 mM TCEP (pH 7.5)	human	Park et al. The nonreceptor tyrosine kinase SRMS inhibits autophagy and promotes tumor growth by phosphorylating the scaffolding protein FKBP51. PLoS Biol. e3001281 (2021)
P43405	SYK	SYK	nRTK	SYK	ThermoFisher	PV3857 (LOT 1885916C)	Full length	Insect cells	Glutathione affinity (N-terminal GST tag)		30 ℃: 25 mM Tris, 25 mM arginine, 25 mM glutamate, 0.5 mM EGTA, 0.1 mg/mL BSA, 0.01% Triton X-100, 10 mM MgCl2, 1 mM DTT (final pH 7.5)	human
P42680	TEC	TEC	nRTK	TEC	SignalChem	T03-10G (LOT L2207-7)	Full length	Insect cells	Glutathione affinity (N-terminal GST tag)		30 ℃: SignalChem Buffer II, 25 mM arginine, 25 mM glutamate, 0.1 mg/mL BSA, 1 mM TCEP (pH 7.5)	human
Q02763	TIE2	TEK	RTK	TIER	Millipore	14-766 (LOT D 7BN001N-A)	aa771-end	Insect cells	Nickel affinity (N-terminal His6 tag)	Mutationally activated (Y1108F)	30 ℃: SignalChem Buffer II, 0.01% Brij 35, 25 mM arginine, 25 mM glutamate, 0.1 mg/mL BSA, 1 mM TCEP (pH 7.5)	human
Q15569	TESK1	TESK1	ncTK	TKL			aa1-345	E. coli, codon-optimized	Nickel affinity (N-terminal His6 tag)	Full length recombinant HSP90:CDC37 improved stability of kinase in reactions.	25 ℃: 50 mM HEPES pH 7.3, 100 mM NaCl, 0.02% Brij 35, 0.1 mg/mL BSA, 1 mM TCEP, 5 mM MgCl2, 5 mM MnCl2	human
Q13470	TNK1	TNK1	nRTK	ACK	Carna Biosciences	08-104 (LOT 13CBS-0256 D)	aa106-390	Insect cells	Glutathione affinity (N-terminal GST tag)		30 ℃: SignalChem Buffer I, 25 mM arginine, 0.1 mg/mL BSA, 1 mM DTT (pH 7.5)	human
Q07912	ACK	TNK2	nRTK	ACK	SignalChem	A05-11G (LOT T990-2)	aa110-476	Insect cells	Glutathione affinity (N-terminal GST tag)		30 ℃: SignalChem Buffer II, 25 mM arginine, 25 mM glutamate, 0.1 mg/mL BSA, 1 mM TCEP (pH 7.5)	human
Q59H18	TNNI3K	TNNI3K	ncTK	TKL	Abnova	P5560 (LOT 11CBS-1046G)	aa1-727	Insect cells	Nickel affinity (N-terminal His6 tag)		30 ℃: SignalChem Buffer I, 25 mM arginine, 25 mM glutamate, 0.01% Brij 35, 0.1 mg/mL BSA, 1 mM DTT (pH 7.5)	human
P42681	TXK	TXK	nRTK	TEC	SignalChem	T19-11G (LOT Q212-4)	aa239-end	Insect cells	Glutathione affinity (N-terminal GST tag)	Full length recombinant HSP90:CDC37 improved stability of kinase in reactions.	25 ℃: SignalChem Buffer II, 0.1 mg/mL BSA, 1 mM DTT	human
P29597	TYK2	TYK2	nRTK	JAK	BPS Bioscience	40285 (LOT 110830)	aa871-end	Insect cells	Nickel affinity (N-terminal His6 tag)		30 ℃: SignalChem Buffer I, 25 mM arginine, 0.1 mg/mL BSA, 1 mM DTT (pH 7.5)	human
Q06418	TYRO3	TYRO3	RTK	TAMR	SignalChem	T22-11G (LOT Y982-4)	aa455-end	Insect cells	Glutathione affinity (N-terminal GST tag)		30 ℃: SignalChem Buffer II, 25 mM arginine, 25 mM glutamate, 0.1 mg/mL BSA, 1 mM TCEP (pH 7.5)	human
P30291	WEE1	WEE1	ncTK	WEE	BPS Bioscience	40412 (LOT 170313-G)	aa215-end	Insect cells	Glutathione affinity (N-terminal GST tag)		30 ℃: 25 mM Tris pH 8.5, 0.01% Brij 35, 0.1 mg/mL BSA, 1 mM DTT, 5 mM MgCl2 (pH 7.5)	human
P07947	YES	YES1	nRTK	SRC	SignalChem	Y01-10G (LOT R218-1)	Full length	Insect cells	Glutathione affinity (N-terminal GST tag)		30 ℃: SignalChem Buffer II, 25 mM arginine, 25 mM glutamate, 0.1 mg/mL BSA, 1 mM TCEP (pH 7.5)	human
P43403	ZAP70	ZAP70	nRTK	SYK	SignalChem	Z02-10G (LOT F568-1)	Full length	Insect cells	Glutathione affinity (N-terminal GST tag)		30 ℃: SignalChem Buffer I, 25 mM arginine, 0.1 mg/mL BSA, 1 mM DTT (pH 7.5)	human
P03949	ABL1	abl-1		ABL			aa297-584	E. coli, codon-optimized	Nickel affinity (N-terminal His6 tag)		25 ℃: 50 mM Tris pH 7.5, 50 mM NaCl, 0.02% Triton X-100, 0.1 mg/mL BSA, 1 mM DTT, 10 mM MgCl2	C. elegans
G5EGK5	CAM1	cam-1		ROR	SignalChem		aa493-end	Insect cells	Glutathione affinity (N-terminal GST tag)		25 ℃: SignalChem Buffer II, 0.01% Triton X-100, 25 mM arginine, 25 mM glutamate, 0.1 mg/mL BSA, 1 mM TCEP (pH 7.5)	C. elegans
G5ECJ6	CSK1	csk-1		CSK			Full length	Expi293 cells	Glutathione affinity (N-terminal GST tag)		25 ℃: SignalChem Buffer I, 25 mM arginine, 25 mM glutamate, 0.1 mg/mL BSA, 1 mM DTT (pH 7.5)	C. elegans
Q968Y9	INSR	daf-2		INSR	SignalChem		aa1234-end	Insect cells	Glutathione affinity (N-terminal GST tag)		25 ℃: SignalChem Buffer II, 25 mM arginine, 25 mM glutamate, 0.1 mg/mL BSA, 1 mM TCEP (pH 7.5)	C. elegans
Q95ZV7	DDRB	ddr-2		DDR	SignalChem		aa407-end	Insect cells	Glutathione affinity (N-terminal GST tag)		25 ℃: SignalChem Buffer II, 25 mM arginine, 25 mM glutamate, 0.1 mg/mL BSA, 1 mM TCEP (pH 7.5)	C. elegans
Q10656	EGL15	egl-15		FGFR	SignalChem		aa550-end	Insect cells	Glutathione affinity (N-terminal GST tag)		25 ℃: SignalChem Buffer I, 25 mM arginine, 25 mM glutamate, 0.1 mg/mL BSA, 1 mM DTT (pH 7.5)	C. elegans
P24348	LET23	let-23		ErbB	SignalChem		aa848-end	Insect cells	Glutathione affinity (N-terminal GST tag)		25 ℃: SignalChem Buffer II, 0.01% Triton X-100, 25 mM arginine, 25 mM glutamate, 0.1 mg/mL BSA, 1 mM TCEP (pH 7.5)	C. elegans
O76411	SCD2	scd-2		LTKR	SignalChem		aa930-end	Insect cells	Glutathione affinity (N-terminal GST tag)		25 ℃: SignalChem Buffer II, 0.01% Triton X-100, 25 mM arginine, 25 mM glutamate, 0.1 mg/mL BSA, 1 mM TCEP (pH 7.5)	C. elegans
Q10925	SID3	sid-3		ACK			aa93-498	Expi293 cells	Glutathione affinity (N-terminal GST tag)		25 ℃: SignalChem Buffer I, 25 mM arginine, 25 mM glutamate, 0.1 mg/mL BSA, 1 mM DTT (pH 7.5)	C. elegans
G5EE56	SRC1	src-1		SRC			Full length	Expi293 cells	Glutathione affinity (N-terminal GST tag)		25 ℃: SignalChem Buffer II, 25 mM arginine, 25 mM glutamate, 0.1 mg/mL BSA, 1 mM TCEP (pH 7.5)	C. elegans
O61460	VAB-1	vab-1		EPHR	SignalChem		aa582-end	Insect cells	Glutathione affinity (N-terminal GST tag)		25 ℃: SignalChem Buffer II, 0.01% Triton X-100, 25 mM arginine, 25 mM glutamate, 0.1 mg/mL BSA, 1 mM TCEP (pH 7.5)	C. elegans
Q21038	VER3	ver-3		VEGFR	SignalChem		aa788-end	Insect cells	Glutathione affinity (N-terminal GST tag)		25 ℃: SignalChem Buffer II, 0.01% Triton X-100, 25 mM arginine, 25 mM glutamate, 0.1 mg/mL BSA, 1 mM TCEP (pH 7.5)	C. elegans
Phosphopriming selection mutants
	EGFR(A920N)			ErbB			aa668-end	Expi293 cells	Glutathione affinity (N-terminal GST tag)		30 ℃: SignalChem Buffer I, 25 mM arginine, 25 mM glutamate, 0.01% Triton X-100, 0.1 mg/mL BSA, 1 mM DTT (pH 7.5)	human
	IGF1R(R1084Q,K1088Q)			INSR			aa960-end	Expi293 cells	Nickel affinity (N-terminal His6 tag)		30 ℃: 50 mM HEPES, 0.1 mg/mL BSA, 10% glycerol, 80mM NaCl, 0.01% Triton X-100, 25 mM arginine, 25 mM glutamate, 10 mM MgCl2, 1 mM DTT (final pH 7.5)	human
	FAK(K621Q)			FAK			Full length	Expi293 cells	Glutathione affinity (N-terminal GST tag)		30 ℃: 25 mM Tris, 25 mM arginine, 25 mM glutamate, 0.5 mM EGTA, 1 mM beta-glycerophosphate, 0.1 mg/mL BSA, 0.01% Triton X-100, 10 mM MgCl2, 1 mM DTT (final pH 7.5)	human
	FAK(K581M,K583M)			FAK			Full length	Expi293 cells	Glutathione affinity (N-terminal GST tag)		30 ℃: 25 mM Tris, 25 mM arginine, 25 mM glutamate, 0.5 mM EGTA, 1 mM beta-glycerophosphate, 0.1 mg/mL BSA, 0.01% Triton X-100, 10 mM MgCl2, 1 mM DTT (final pH 7.5)	human
