# Supplementary material for: The intrinsic substrate specificity of the human tyrosine kinome
Source: Nature. 2024 May 8;629(8014):1174–81. doi: 10.1038/s41586-024-07407-y (PMC11136658; doi:10.1038/s41586-024-07407-y)
Supplement: Supplementary file 4 — PSPA data and PSSMs. Raw densitometry values obtained from the PSPA experiments in this study and their normalized values [file 41586_2024_7407_MOESM4_ESM.xlsx]

## Sheet: Supplementary Table 2 Legend
Title of page	Contents
tyrosine_all_raw_matrices	Raw densitometry values
tyrosine_all_norm_matrices	Position-normalized values
tyrosine_all_norm_scaled_matrice	Position-normalized values scaled to random frequency of amino acids

## Sheet: tyrosine_all_raw_matrices
	-5P	-5G	-5A	-5C	-5S	-5T	-5V	-5I	-5L	-5M	-5F	-5Y	-5W	-5H	-5K	-5R	-5Q	-5N	-5D	-5E	-5s	-5t	-5y	-4P	-4G	-4A	-4C	-4S	-4T	-4V	-4I	-4L	-4M	-4F	-4Y	-4W	-4H	-4K	-4R	-4Q	-4N	-4D	-4E	-4s	-4t	-4y	-3P	-3G	-3A
ABL	9.16429e+07	9.46025e+07	8.86557e+07	7.48814e+07	7.73455e+07	7.39625e+07	6.65702e+07	6.14724e+07	7.13279e+07	7.35985e+07	6.227e+07	9.00373e+07	3.88335e+07	8.18582e+07	8.22826e+07	9.08933e+07	8.15497e+07	8.31043e+07	7.88422e+07	7.33795e+07	6.96167e+07	6.96167e+07	9.02704e+07	7.99756e+07	8.91542e+07	8.07741e+07	6.40024e+07	5.6211e+07	5.20367e+07	6.60185e+07	5.20795e+07	6.43879e+07	5.77738e+07	4.58969e+07	1.11815e+08	4.06426e+07	5.83359e+07	5.71101e+07	6.2314e+07	7.70218e+07	5.90047e+07	7.85119e+07	9.92001e+07	7.27326e+07	7.27326e+07	1.08763e+08	7.02172e+07	7.10938e+07	6.28239e+07
ACK	8.36755e+07	1.00758e+08	7.72925e+07	7.64053e+07	6.51958e+07	6.50739e+07	5.16724e+07	5.70697e+07	5.38964e+07	5.57783e+07	6.6455e+07	1.61822e+08	7.3652e+07	7.18514e+07	7.68955e+07	8.9619e+07	6.61455e+07	6.81874e+07	5.55918e+07	5.3582e+07	5.30523e+07	5.30523e+07	6.84587e+07	9.38358e+07	8.85729e+07	8.62489e+07	7.39599e+07	5.93812e+07	5.4914e+07	5.6611e+07	5.52972e+07	5.61814e+07	6.42118e+07	7.57423e+07	2.57602e+08	9.04505e+07	7.21632e+07	8.61865e+07	9.82804e+07	8.4023e+07	6.90769e+07	5.31324e+07	5.3566e+07	5.15982e+07	5.15982e+07	6.40405e+07	8.36963e+07	7.24209e+07	6.3381e+07
ALK	1.29073e+08	1.2246e+08	1.12776e+08	1.01676e+08	9.10406e+07	8.0728e+07	8.70285e+07	9.82367e+07	1.04482e+08	1.03781e+08	1.06627e+08	2.30429e+08	1.02314e+08	1.04697e+08	1.22695e+08	1.28761e+08	1.00544e+08	1.15692e+08	1.07291e+08	9.42919e+07	1.01196e+08	1.01196e+08	1.12846e+08	1.17849e+08	1.15898e+08	1.12358e+08	1.02341e+08	7.08936e+07	5.88012e+07	7.33585e+07	7.45453e+07	8.70872e+07	8.38577e+07	9.31467e+07	1.9325e+08	8.46418e+07	8.03951e+07	8.72358e+07	1.19168e+08	9.96933e+07	8.04899e+07	9.26116e+07	1.11411e+08	8.29598e+07	8.29598e+07	1.06569e+08	8.84856e+07	8.50738e+07	7.48784e+07
ARG	1.50472e+08	1.56611e+08	1.3383e+08	9.85269e+07	1.17473e+08	1.12247e+08	1.02196e+08	8.7138e+07	1.01047e+08	1.10542e+08	1.00751e+08	1.57618e+08	6.14945e+07	1.35904e+08	1.23156e+08	1.4321e+08	1.31399e+08	1.53952e+08	1.30707e+08	1.37327e+08	1.2945e+08	1.2945e+08	1.5337e+08	1.47636e+08	1.47177e+08	1.28116e+08	1.08291e+08	8.97962e+07	8.18248e+07	9.157e+07	8.56175e+07	9.62438e+07	1.00276e+08	7.46785e+07	1.96233e+08	6.89309e+07	9.49214e+07	1.02425e+08	1.18482e+08	1.33488e+08	9.63425e+07	1.45532e+08	1.8725e+08	1.18218e+08	1.18218e+08	1.64908e+08	1.20148e+08	1.0972e+08	9.98893e+07
AXL	1.86066e+08	2.13581e+08	1.51554e+08	1.09877e+08	1.32753e+08	1.32437e+08	1.30242e+08	1.52514e+08	1.43726e+08	1.53775e+08	1.51891e+08	2.85122e+08	1.51574e+08	1.69633e+08	1.74487e+08	1.98264e+08	1.74314e+08	1.60392e+08	1.29454e+08	1.27983e+08	1.1115e+08	1.1115e+08	1.10294e+08	1.55217e+08	1.94881e+08	1.65972e+08	1.19736e+08	1.24803e+08	1.18068e+08	1.23176e+08	1.30793e+08	1.40893e+08	1.27327e+08	1.35554e+08	2.79195e+08	1.25761e+08	1.2941e+08	1.64222e+08	1.70622e+08	1.54099e+08	1.29334e+08	1.26431e+08	1.56912e+08	1.00097e+08	1.00097e+08	1.26233e+08	1.64131e+08	1.63409e+08	1.13975e+08
BLK	5.34218e+07	5.51825e+07	4.71715e+07	3.4338e+07	4.21226e+07	3.73609e+07	3.27617e+07	3.32338e+07	3.13519e+07	3.54839e+07	3.67929e+07	5.31828e+07	3.44982e+07	4.25608e+07	4.0941e+07	4.22092e+07	4.86192e+07	4.73167e+07	6.3411e+07	5.87843e+07	5.86718e+07	5.86718e+07	6.08428e+07	4.78014e+07	5.33695e+07	4.54186e+07	4.20982e+07	3.32383e+07	3.27222e+07	2.94095e+07	3.32516e+07	3.21167e+07	3.64283e+07	3.10162e+07	6.57818e+07	3.12854e+07	3.50859e+07	2.9225e+07	3.23441e+07	4.34784e+07	3.8307e+07	6.71305e+07	6.69042e+07	4.81209e+07	4.81209e+07	56361994	3.57438e+07	4.24871e+07	3.43362e+07
BMPR2_TYR	1.03816e+06	1.10317e+06	1.07799e+06	1.73864e+06	1.25199e+06	1.27837e+06	1.01319e+06	1.03739e+06	964626	997903	1.18825e+06	1.46708e+06	1.14908e+06	1.17907e+06	1.05361e+06	1.08964e+06	1.15692e+06	1.17705e+06	1.43872e+06	1.22465e+06	1.42187e+06	1.42187e+06	1.64206e+06	1.02551e+06	1.0941e+06	1.09562e+06	1.72723e+06	1.24276e+06	1.3034e+06	1.03197e+06	975656	1.01602e+06	1.02134e+06	1.28038e+06	1.69508e+06	1.2929e+06	1.29096e+06	991769	1.04264e+06	1.11886e+06	1.05735e+06	1.48538e+06	1.31215e+06	1.38739e+06	1.38739e+06	2.26651e+06	900964	1.0639e+06	993333
BRK	3.82837e+07	3.7267e+07	3.58755e+07	4.59103e+07	3.00887e+07	2.71234e+07	2.20112e+07	3.09462e+07	3.45122e+07	3.30543e+07	3.73473e+07	5.64713e+07	4.79392e+07	3.22477e+07	3.19473e+07	3.47444e+07	3.46917e+07	3.86811e+07	3.9918e+07	4.06492e+07	3.7584e+07	3.7584e+07	3.96143e+07	3.43081e+07	3.45058e+07	3.33411e+07	3.76485e+07	2.57608e+07	1.96884e+07	2.29428e+07	2.5414e+07	28400251	2.60582e+07	3.45152e+07	5.38899e+07	4.00695e+07	3.21788e+07	2.15352e+07	2.53854e+07	3.02092e+07	3.78257e+07	4.12622e+07	4.29941e+07	2.71291e+07	2.71291e+07	3.54225e+07	2.53552e+07	2.75035e+07	2.77626e+07
BTK	2.75592e+07	2.82e+07	2.73534e+07	2.58161e+07	2.13462e+07	2.14315e+07	2.68843e+07	2.88866e+07	2.62075e+07	3.2915e+07	3.37004e+07	5.10534e+07	3.16705e+07	2.83218e+07	2.46335e+07	2.74218e+07	2.60868e+07	32691252	3.05392e+07	2.54438e+07	2.65799e+07	2.65799e+07	3.03913e+07	2.62061e+07	2.6283e+07	2.65651e+07	2.53268e+07	1.85135e+07	1.68037e+07	2.36342e+07	2.57899e+07	2.8162e+07	2.62175e+07	2.88046e+07	5.20481e+07	3.08149e+07	2.51301e+07	1.87815e+07	2.46044e+07	2.57085e+07	2.10065e+07	3.04415e+07	3.60683e+07	2.28715e+07	2.28715e+07	3.22877e+07	2.35751e+07	1.89807e+07	1.72734e+07
CSFR	3.41268e+07	3.16569e+07	2.88746e+07	2.09685e+07	2.71365e+07	2.66411e+07	2.26766e+07	2.06952e+07	2.15697e+07	2.40211e+07	2.5437e+07	3.48678e+07	2.49174e+07	2.64051e+07	2.58971e+07	2.30163e+07	2.45617e+07	2.95659e+07	3.01741e+07	2.8095e+07	2.52582e+07	2.52582e+07	2.64454e+07	3.54851e+07	3.24988e+07	2.83656e+07	2.21603e+07	2.56193e+07	2.37494e+07	2.2882e+07	2.23357e+07	2.26498e+07	2.27866e+07	2.16739e+07	3.93248e+07	2.70302e+07	2.43888e+07	2.31847e+07	2.06462e+07	2.43325e+07	2.47158e+07	34290605	3.88264e+07	2.94622e+07	2.94622e+07	3.06593e+07	2.75291e+07	2.97749e+07	2.39956e+07
CSK	2.05823e+07	2.33534e+07	2.13613e+07	2.42436e+07	1.9133e+07	1.82039e+07	1.68653e+07	2.12833e+07	2.1651e+07	2.05084e+07	2.77716e+07	3.94845e+07	2.48038e+07	2.01586e+07	1.51802e+07	1.49033e+07	1.70256e+07	1.71514e+07	2.18019e+07	2.34496e+07	2.05993e+07	2.05993e+07	3.52778e+07	1.92881e+07	2.30293e+07	21730020	2.22667e+07	1.55294e+07	1.34282e+07	1.46274e+07	1.7157e+07	1.61686e+07	1.62666e+07	2.10462e+07	4.32851e+07	1.9008e+07	1.63359e+07	1.52691e+07	1.42417e+07	2.01629e+07	1.32474e+07	2.44066e+07	3.73338e+07	1.93258e+07	1.93258e+07	5.32573e+07	1.4969e+07	1.45088e+07	1.35017e+07
CTK	5.52764e+06	6.13431e+06	5.06851e+06	5.65563e+06	3.85431e+06	4.81867e+06	3.77805e+06	4.81354e+06	3.9849e+06	4.41165e+06	4.88314e+06	8.26693e+06	5.55421e+06	5.29252e+06	5.14492e+06	5.66532e+06	5.68054e+06	5.76635e+06	7.00634e+06	6.58703e+06	4.58728e+06	4.58728e+06	9.38857e+06	5.1674e+06	6.55034e+06	5.5092e+06	5.75841e+06	3.77242e+06	3.35204e+06	3.14193e+06	3.40384e+06	3.55319e+06	3.5228e+06	4.09925e+06	1.00547e+07	4.71809e+06	4.58074e+06	4.61487e+06	4.90458e+06	5.17978e+06	4.13005e+06	6.05503e+06	8.35388e+06	6.00338e+06	6.00338e+06	1.41209e+07	4.2395e+06	3.74804e+06	3.45296e+06
DDR1	4.39343e+06	4.54848e+06	5.00266e+06	6.61688e+06	3.85753e+06	3.66937e+06	3.54147e+06	3.13215e+06	3.16598e+06	3.51172e+06	5.93281e+06	2.91854e+07	4.48641e+06	4.86719e+06	5.76073e+06	6.1996e+06	4.39722e+06	4.42152e+06	3.30079e+06	3.26656e+06	3.33545e+06	3.33545e+06	4.10267e+06	4.4789e+06	4.48316e+06	5.07193e+06	6.36534e+06	3.57888e+06	3.55032e+06	3.41995e+06	3.06711e+06	3.46986e+06	4.06673e+06	4.98813e+06	1.69775e+07	4.40864e+06	4.84577e+06	5.99306e+06	6.36183e+06	4.66013e+06	3.95987e+06	3.30864e+06	3.41962e+06	3.11082e+06	3.11082e+06	3.89066e+06	3.68359e+06	3.99964e+06	4.30158e+06
DDR2	3.23748e+07	3.0839e+07	2.45395e+07	1.49722e+07	2.27205e+07	2.01799e+07	1.62773e+07	1.22148e+07	1.5643e+07	1.75462e+07	1.61103e+07	9.56485e+07	1.68155e+07	2.61051e+07	3.17305e+07	3.72885e+07	2.21914e+07	2.2486e+07	1.88978e+07	1.71788e+07	1.55104e+07	1.55104e+07	1.67158e+07	3.57242e+07	3.34573e+07	2.16765e+07	1.79255e+07	2.05501e+07	2.01156e+07	1.52568e+07	1.47121e+07	1.36177e+07	2.18836e+07	1.70632e+07	5.38876e+07	1.59178e+07	3.01755e+07	3.76044e+07	4.44265e+07	2.3675e+07	2.3099e+07	1.61404e+07	1.69838e+07	1.43538e+07	1.43538e+07	1.43713e+07	2.27228e+07	2.16235e+07	1.85775e+07
EGFR	4.30935e+07	4.99962e+07	3.98081e+07	4.14358e+07	3.53459e+07	3.22094e+07	3.41845e+07	3.83459e+07	4.01757e+07	3.85687e+07	3.97181e+07	8.40141e+07	4.0327e+07	3.97005e+07	3.18708e+07	3.4943e+07	3.83276e+07	4.4166e+07	5.38535e+07	4.82623e+07	4.80324e+07	4.80324e+07	6.77271e+07	3.89605e+07	3.86784e+07	4.0376e+07	3.84312e+07	2.91827e+07	2.37209e+07	2.91263e+07	2.82712e+07	3.50011e+07	3.01845e+07	3.57007e+07	7.8874e+07	4.18298e+07	2.71646e+07	2.78551e+07	2.69318e+07	3.80683e+07	3.23763e+07	5.5654e+07	5.62252e+07	4.97381e+07	4.97381e+07	7.68781e+07	3.16799e+07	3.49098e+07	3.04592e+07
EPHA1	3.03117e+08	3.26638e+08	2.86844e+08	3.44576e+08	2.23508e+08	1.88246e+08	2.37228e+08	2.4449e+08	2.78037e+08	2.51465e+08	2.86507e+08	478983801	3.64174e+08	2.38317e+08	2.92316e+08	3.26435e+08	2.37444e+08	2.43562e+08	1.9542e+08	1.5328e+08	1.44934e+08	1.44934e+08	1.77662e+08	2.44516e+08	3.18161e+08	2.69424e+08	3.21058e+08	1.87673e+08	1.44181e+08	1.78832e+08	1.84435e+08	2.16591e+08	2.05067e+08	2.02397e+08	5.74634e+08	2.46684e+08	1.98779e+08	2.14849e+08	2.66338e+08	2.0559e+08	1.84212e+08	1.86798e+08	2.39408e+08	1.31519e+08	1.31519e+08	1.90412e+08	1.92491e+08	2.22367e+08	1.87406e+08
EPHA2	8.0432e+06	9.48078e+06	8035055	7.73673e+06	6.90813e+06	6.84261e+06	7.44755e+06	8.57881e+06	8.65766e+06	8.09158e+06	9.22516e+06	1.15191e+07	9.54531e+06	7.58093e+06	7.21909e+06	7.60625e+06	8.15637e+06	8.7791e+06	1.02002e+07	8.4889e+06	1.0429e+07	1.0429e+07	1.16103e+07	7.51453e+06	8.80584e+06	7.289e+06	1.00665e+07	5.69962e+06	5.52073e+06	5606041	6.9814e+06	7.33746e+06	6.89272e+06	7.65313e+06	1.78936e+07	7.8358e+06	5.89562e+06	5.14889e+06	6089617	7.35626e+06	5.60982e+06	8.75854e+06	9.83377e+06	8.51121e+06	8.51121e+06	1.07941e+07	7.16012e+06	5.61501e+06	5.24021e+06
EPHA3	118076721	110541694	100022104	102277726	90546431	83852227	90465437	108148968	120425135	96476585	124471061	166182359	165316149	107830386	109109417	106354845	110968723	111574000	102743646	91840474	92435998	92435998	124228979	108370759	102749874	105371033	101087772	80171775	66636982	92210105	99377812	136480221	85429458	132343897	219730243	150555790	87623649	93683451	86417467	110781189	83353114	108514016	107097130	86808685	86808685	115144916	94682346	78800313	76378215
EPHA4	8.2603e+06	7.98495e+06	7.91155e+06	7.5764e+06	7.21542e+06	6.69513e+06	7.19842e+06	7.68516e+06	8.07461e+06	7.91725e+06	8.43759e+06	9.53697e+06	8.91681e+06	7.51464e+06	7.55911e+06	7.6788e+06	7.44552e+06	7.87173e+06	8.72598e+06	7.96975e+06	7.1465e+06	7.1465e+06	8.40572e+06	8.10435e+06	8.04537e+06	7.46398e+06	8.61418e+06	6.65658e+06	5.90231e+06	6.23335e+06	6.96922e+06	7.32639e+06	6.53407e+06	8.40275e+06	1.14686e+07	8.17252e+06	6.28239e+06	6.05735e+06	6.03939e+06	7.53884e+06	6.48945e+06	9.26741e+06	8.88689e+06	7.2233e+06	7.2233e+06	7.86665e+06	7.09954e+06	6.07758e+06	5.76712e+06
EPHA5	3.36388e+07	3.91404e+07	3.00927e+07	3.1474e+07	2.8144e+07	2.82015e+07	2.59012e+07	3.33138e+07	3.36526e+07	3.48017e+07	3.64553e+07	5.27536e+07	3.81773e+07	3.69341e+07	3.15297e+07	3.31191e+07	4.05028e+07	3.79587e+07	3.80213e+07	3.66105e+07	3.14064e+07	3.14064e+07	3.94759e+07	3.66221e+07	3.74159e+07	3.27097e+07	3.00542e+07	2.3684e+07	2.02342e+07	2.45362e+07	2.62398e+07	3.16334e+07	2.8151e+07	3.51352e+07	6.83654e+07	3.32281e+07	3.20986e+07	2.45799e+07	2.7958e+07	3.80703e+07	3.05277e+07	3.84996e+07	4.75505e+07	3.00707e+07	3.00707e+07	4.07657e+07	2.74398e+07	2.4489e+07	2.13313e+07
EPHA6	1.29862e+07	1.53869e+07	1.86211e+07	2.79487e+07	1.19967e+07	1.15164e+07	1.20605e+07	8.94355e+06	8.89334e+06	1.0142e+07	1.02542e+07	1.53577e+07	1.24095e+07	1.52591e+07	1.45661e+07	1.83224e+07	1.26211e+07	1.24164e+07	1.13102e+07	9.97076e+06	8.67147e+06	8.67147e+06	8.55786e+06	1.43451e+07	1.58075e+07	1.95449e+07	2.59558e+07	1.03061e+07	9.41518e+06	1.50139e+07	1.61798e+07	1.05615e+07	1.09923e+07	1.07088e+07	2.11753e+07	1.11572e+07	1.21421e+07	1.1778e+07	1.31155e+07	1.17484e+07	9.40865e+06	9.40391e+06	1.29097e+07	9.96989e+06	9.96989e+06	9.10815e+06	9.63421e+06	9.38107e+06	1.03334e+07
EPHA7	1.26432e+07	1.361e+07	1.17329e+07	1.33378e+07	9.54182e+06	9.72955e+06	9.49911e+06	1.19506e+07	1.0986e+07	1.05317e+07	1.18341e+07	1.69937e+07	1.31294e+07	1.09829e+07	11353423	1.2571e+07	1.07503e+07	1.25335e+07	1.20132e+07	1.05002e+07	9.53468e+06	9.53468e+06	1.28389e+07	1.42353e+07	1.4349e+07	1.26302e+07	1.27721e+07	8.38956e+06	7.20299e+06	8.79807e+06	1.00465e+07	1.18532e+07	9.45397e+06	1.14989e+07	2.47513e+07	1.14139e+07	9.12107e+06	9.36134e+06	1.01095e+07	1.11764e+07	8.26452e+06	1.24668e+07	1.22427e+07	9.38581e+06	9.38581e+06	1.15701e+07	1.08802e+07	9.01284e+06	7.73245e+06
EPHA8	3.38008e+07	3.80879e+07	3.04815e+07	3.26196e+07	2.61864e+07	2.45346e+07	2.66523e+07	2.99994e+07	2.97741e+07	3.20046e+07	3.20025e+07	5.54379e+07	3.73094e+07	3.33358e+07	2.72988e+07	2.77578e+07	3.06594e+07	3.28362e+07	3.68244e+07	3.53521e+07	3.03662e+07	3.03662e+07	4.00005e+07	2.83029e+07	3.41465e+07	3.21194e+07	3.55201e+07	2.43551e+07	1.94578e+07	2.2627e+07	2.45569e+07	2.61865e+07	2.44988e+07	3.11057e+07	6.87585e+07	3.20904e+07	2.52718e+07	2.07864e+07	2.37722e+07	3.24364e+07	2.79049e+07	4.29252e+07	5.05311e+07	2.86639e+07	2.86639e+07	3.9905e+07	2.54074e+07	2.4649e+07	1.83974e+07
EPHB1	6.59087e+07	6.80812e+07	6.30165e+07	5.46294e+07	5.8507e+07	5.26735e+07	6.60254e+07	6.64762e+07	7.7065e+07	6.4439e+07	7.46899e+07	1.00298e+08	8.0073e+07	6.49741e+07	7.27712e+07	7.03292e+07	7.84227e+07	7.85448e+07	8.02229e+07	7.00533e+07	7.06864e+07	7.06864e+07	8.70307e+07	6.95999e+07	6.62701e+07	5.76733e+07	5.48027e+07	4.1722e+07	3.85083e+07	4.93488e+07	5.24172e+07	6.20473e+07	5.03453e+07	6.85823e+07	1.18152e+08	6.57219e+07	5.03866e+07	5.37772e+07	5.20098e+07	6.88685e+07	4.87627e+07	7.08498e+07	7.27702e+07	5.45934e+07	5.45934e+07	6.47551e+07	6.37447e+07	4.78468e+07	4.56549e+07
EPHB2	1.77104e+07	1.56074e+07	1.51063e+07	1.20525e+07	1.3057e+07	1.07832e+07	1.42108e+07	1.34367e+07	1.40437e+07	1.3977e+07	1.44307e+07	1.82047e+07	1.58648e+07	1.3669e+07	1.47696e+07	1.42448e+07	1.66626e+07	1.64101e+07	1.84301e+07	1.47826e+07	1.30119e+07	1.30119e+07	1.65647e+07	1.54943e+07	1.82181e+07	1.51847e+07	1.3794e+07	1.28274e+07	9.51901e+06	1.21565e+07	1.28269e+07	1.37557e+07	1.23964e+07	1.5806e+07	2.41602e+07	1.5032e+07	1.24493e+07	1.11904e+07	1.14478e+07	1.78589e+07	1.33807e+07	1.92495e+07	1.82299e+07	1.27676e+07	1.27676e+07	1.48995e+07	1.21337e+07	1.08508e+07	9813895
EPHB3	1.50475e+08	1.87726e+08	1.39751e+08	1.34612e+08	1.23791e+08	1.08424e+08	1.13321e+08	1.62897e+08	1.39597e+08	1.28294e+08	1.6456e+08	1.8465e+08	1.78872e+08	1.32929e+08	1.41257e+08	1.47177e+08	1.40844e+08	1.53409e+08	1.31241e+08	1.19953e+08	1.18441e+08	1.18441e+08	1.18216e+08	1.27931e+08	1.66231e+08	1.39064e+08	1.30326e+08	9.92418e+07	9.21986e+07	9.40769e+07	1.22414e+08	1.16031e+08	1.03281e+08	1.31654e+08	2.47794e+08	1.2751e+08	1.08824e+08	1.08636e+08	1.01634e+08	1.3481e+08	1.11526e+08	1.25035e+08	1.67924e+08	1.05656e+08	1.05656e+08	1.27676e+08	1.24093e+08	1.16363e+08	8.8811e+07
EPHB4	4.22011e+07	4.59432e+07	3.51707e+07	3.43996e+07	3.17663e+07	3.01746e+07	2.66549e+07	2.58506e+07	2.7934e+07	3.1645e+07	2.98521e+07	8.7239e+07	3.23488e+07	3.32803e+07	3.49307e+07	3.88997e+07	3.0224e+07	3.42654e+07	3.73868e+07	3.15144e+07	2.99394e+07	2.99394e+07	3.68543e+07	4.57083e+07	4.72589e+07	3.99053e+07	4.11753e+07	3.10847e+07	2.36286e+07	2.9702e+07	3.27717e+07	2.70947e+07	3.26964e+07	3.07202e+07	6.55953e+07	2.9174e+07	3.19815e+07	3.23657e+07	3.36092e+07	3.79794e+07	3.01953e+07	3.68925e+07	3.87522e+07	2.90362e+07	2.90362e+07	3.66692e+07	3.69824e+07	3.01066e+07	2.91056e+07
ETK	6.37136e+07	6.05004e+07	5.63996e+07	4.3757e+07	4.95122e+07	4.22022e+07	4.64945e+07	4.58525e+07	5.45763e+07	5.03181e+07	53240902	6.8721e+07	4.65343e+07	4.94078e+07	5.51455e+07	5.65896e+07	5.88088e+07	6.1536e+07	5.95441e+07	5.50391e+07	5.28563e+07	5.28563e+07	5.61354e+07	6.36661e+07	6.67611e+07	5.18543e+07	5.00707e+07	3.98916e+07	3.62574e+07	3.6952e+07	4.22685e+07	4.4255e+07	4.7926e+07	4.2808e+07	8.16484e+07	3.89147e+07	4.33311e+07	4.49342e+07	4.93984e+07	6.28672e+07	5.15316e+07	6.56943e+07	7.15605e+07	5.44515e+07	5.44515e+07	6.12887e+07	4.40755e+07	3.72176e+07	3.85345e+07
FAK	3.61729e+06	4.28097e+06	3.60791e+06	5.56723e+06	3.10872e+06	3.13233e+06	3.42602e+06	4.3192e+06	4.01893e+06	4.04082e+06	3.93477e+06	5.81193e+06	4.13556e+06	3.62237e+06	3.12373e+06	3.36179e+06	3.52255e+06	3.78137e+06	5.37584e+06	5.32457e+06	5.38733e+06	5.38733e+06	6.0144e+06	3.67114e+06	4.41671e+06	3.83885e+06	5.48457e+06	3.22125e+06	2.96758e+06	3.40668e+06	3.97086e+06	4.43396e+06	3.52409e+06	4.96377e+06	6.64239e+06	5.18794e+06	3.65469e+06	2.90324e+06	2.97443e+06	4.10031e+06	3.76223e+06	6.20596e+06	6.60805e+06	7.1282e+06	7.1282e+06	8.25317e+06	2.62014e+06	3.35295e+06	2.65348e+06
FER	2.11406e+08	2.42827e+08	2.18092e+08	1.96695e+08	1.75846e+08	1.70701e+08	1.67167e+08	2.09179e+08	2.02296e+08	2.19075e+08	2.01259e+08	3.90709e+08	2.15176e+08	2.03308e+08	1.72063e+08	1.85917e+08	2.16848e+08	2.31074e+08	2.52244e+08	2.3321e+08	2.26468e+08	2.26468e+08	2.34032e+08	2.02164e+08	2.09769e+08	2.06853e+08	1.8429e+08	1.48731e+08	1.24389e+08	1.54662e+08	1.72499e+08	1.79569e+08	1.74284e+08	1.96965e+08	3.3173e+08	2.00217e+08	1.65846e+08	1.49534e+08	1.41781e+08	2.13468e+08	1.8238e+08	2.45465e+08	3.04479e+08	2.25427e+08	2.25427e+08	3.04559e+08	1.58726e+08	1.8028e+08	1.33769e+08
FES	4.93982e+07	6.11285e+07	5.59796e+07	5.96008e+07	4.34766e+07	4.59428e+07	5.88942e+07	5.96661e+07	6.09598e+07	6.91537e+07	6.40299e+07	1.45721e+08	6.02388e+07	5.47529e+07	4.28657e+07	4.77992e+07	6.59292e+07	6.37885e+07	5.26122e+07	5.0337e+07	4.91914e+07	4.91914e+07	8.6461e+07	5.0785e+07	7.02761e+07	6.3123e+07	6.31545e+07	3.67082e+07	3.32941e+07	4.93152e+07	5.51233e+07	5.51347e+07	5.96391e+07	5.68405e+07	1.43096e+08	5.61796e+07	37084408	3.08255e+07	3.10651e+07	5.68568e+07	3.8205e+07	5.80235e+07	6.3585e+07	4.74237e+07	4.74237e+07	9.17077e+07	3.90898e+07	4.19649e+07	3.66361e+07
FGFR1	1.56896e+08	1.83499e+08	1.72819e+08	1.43018e+08	1.62631e+08	1.21953e+08	1.23901e+08	1.51502e+08	1.46555e+08	1.56258e+08	1.47579e+08	2.77754e+08	1.56096e+08	1.72467e+08	1.84203e+08	2.13067e+08	1.95346e+08	2.03243e+08	1.72647e+08	1.41279e+08	1.14537e+08	1.14537e+08	1.25727e+08	1.82081e+08	1.8247e+08	1.65826e+08	1.52864e+08	1.36905e+08	1.14592e+08	1.17694e+08	1.22741e+08	1.14662e+08	1.19711e+08	1.34997e+08	2.40543e+08	1.82906e+08	1.56376e+08	1.52428e+08	1.5581e+08	1.78624e+08	1.52447e+08	1.51974e+08	1.61891e+08	1.14923e+08	1.14923e+08	1.59583e+08	1.35573e+08	1.52377e+08	1.32366e+08
FGFR2	2.90378e+07	3.65149e+07	2.67654e+07	2.24378e+07	2.70571e+07	2.5438e+07	2.05695e+07	2.32155e+07	2.37482e+07	2.42465e+07	2.77172e+07	5.57573e+07	2.79231e+07	3.47495e+07	3.82999e+07	3.85864e+07	2.74177e+07	3.03219e+07	3.13718e+07	2.56382e+07	2.44568e+07	2.44568e+07	2.62945e+07	3.13218e+07	3.20128e+07	3.03398e+07	2.58986e+07	2.2826e+07	1.92703e+07	2.0232e+07	2.06741e+07	2.16507e+07	2.1714e+07	2.53829e+07	4.90401e+07	2.99686e+07	3.20199e+07	3.03434e+07	3.3592e+07	2.76024e+07	2.51072e+07	2.67754e+07	3.04728e+07	2.36143e+07	2.36143e+07	2.94809e+07	2.43754e+07	2.86809e+07	2.46447e+07
FGFR3	7.47947e+07	8.01594e+07	6.84575e+07	4.69478e+07	6.74561e+07	5.69645e+07	4.73671e+07	4.52063e+07	5.21318e+07	5.92991e+07	6.45375e+07	1.9697e+08	7.09063e+07	8.30288e+07	8.84657e+07	8.8369e+07	7.03737e+07	7.99578e+07	8.26698e+07	7.01185e+07	8.04502e+07	8.04502e+07	9.08897e+07	7.82308e+07	8.12445e+07	7.19003e+07	6.03576e+07	5.65226e+07	4.58575e+07	4.56354e+07	4.81011e+07	4.94775e+07	5.87056e+07	6.0837e+07	1.20539e+08	7.65288e+07	6.96272e+07	6.09617e+07	6.60067e+07	7.16925e+07	6.02318e+07	7.94323e+07	9.23571e+07	7.82333e+07	7.82333e+07	1.01042e+08	5.55859e+07	5.77131e+07	5.52312e+07
FGFR4	4.47529e+07	50071139	3.85196e+07	3.7228e+07	3.26058e+07	3.07532e+07	2.96928e+07	3.53799e+07	3.42221e+07	3.46045e+07	3.02273e+07	6.28244e+07	3.09109e+07	4.10708e+07	3.21813e+07	3.29886e+07	3.92753e+07	4.17367e+07	5.40039e+07	5.27242e+07	4.92784e+07	4.92784e+07	5.19909e+07	3.7219e+07	4.1422e+07	3.8658e+07	3.83156e+07	2.87937e+07	2.18337e+07	2.5128e+07	2.48132e+07	2.73969e+07	2.60151e+07	2.98422e+07	5.65562e+07	3.45988e+07	3.31502e+07	2.37086e+07	2.26452e+07	3.6351e+07	3.5061e+07	5.57595e+07	6.82174e+07	6.27181e+07	6.27181e+07	8.3011e+07	2.92091e+07	3.70206e+07	3.1999e+07
FGR	1.12873e+08	1.21878e+08	96484578	9.68584e+07	8.57002e+07	7.3302e+07	7.33774e+07	8.88172e+07	9.19713e+07	9.26142e+07	1.04464e+08	3.16167e+08	1.35011e+08	9.46457e+07	9.71112e+07	1.07638e+08	9.24546e+07	1.03463e+08	1.08235e+08	8.32752e+07	1.00292e+08	1.00292e+08	1.03093e+08	1.07762e+08	1.05554e+08	9.51916e+07	9.14335e+07	7.75258e+07	6.27761e+07	6.75318e+07	7.64454e+07	9.907e+07	7.64841e+07	9.85214e+07	2.09736e+08	1.3345e+08	8.60544e+07	7.89188e+07	8.06281e+07	9.54461e+07	7.35561e+07	1.19276e+08	1.25146e+08	9.70885e+07	9.70885e+07	1.27659e+08	8.53551e+07	9.65272e+07	7.3571e+07
FLT3	1.5716e+08	2.19531e+08	1.79587e+08	1.3587e+08	1.35219e+08	1.15436e+08	1.48459e+08	1.64291e+08	1.88084e+08	1.63966e+08	1.88361e+08	3.61172e+08	1.75071e+08	1.84246e+08	1.98526e+08	2.68969e+08	2.20224e+08	2.56195e+08	2.15378e+08	2.17742e+08	1.93007e+08	1.93007e+08	2.09327e+08	1.42656e+08	1.91433e+08	1.66671e+08	1.3655e+08	1.03689e+08	9.69659e+07	1.27709e+08	1.44309e+08	1.61624e+08	1.4046e+08	1.58691e+08	3.15169e+08	1.81638e+08	1.48183e+08	1.38141e+08	1.46029e+08	1.91103e+08	1.50246e+08	2.09479e+08	2.45786e+08	1.40264e+08	1.40264e+08	2.26413e+08	1.09447e+08	1.19649e+08	1.16578e+08
FRK	7.15372e+07	7.79193e+07	6.80265e+07	5.9228e+07	5.39758e+07	51628157	5.32344e+07	6.92351e+07	7.0295e+07	7.25611e+07	6.88816e+07	1.11695e+08	71814114	6.4086e+07	5.53648e+07	5.57151e+07	6.2355e+07	6.28157e+07	7.22697e+07	6.00773e+07	55035885	55035885	5.59535e+07	6.49527e+07	7.49685e+07	6.52988e+07	5.64833e+07	4.67107e+07	3.73751e+07	4.67753e+07	5.4387e+07	5.85258e+07	5.479e+07	6.10066e+07	1.23692e+08	6.44433e+07	5.38053e+07	4.2391e+07	4.53132e+07	6.23916e+07	5.23378e+07	6.70351e+07	1.08532e+08	5.36321e+07	5.36321e+07	9.25089e+07	5.49563e+07	5.78301e+07	4.28946e+07
FYN	3.67819e+07	3.55982e+07	3.20199e+07	2.8266e+07	2.70914e+07	2.44006e+07	2.63026e+07	2.60918e+07	2.92196e+07	2.83121e+07	3.11104e+07	4.81068e+07	3.13703e+07	2.89458e+07	2.82255e+07	2.77439e+07	3.06353e+07	3.03718e+07	4.70989e+07	4.24293e+07	4.11436e+07	4.11436e+07	4.14185e+07	3.76771e+07	3.31837e+07	3.05933e+07	2.88911e+07	2.31191e+07	2.08411e+07	2.33616e+07	2.26405e+07	2.57773e+07	2.23109e+07	2.83446e+07	4.42769e+07	2.7675e+07	2.06495e+07	1.76841e+07	2.11667e+07	3.06994e+07	2.56758e+07	4.67024e+07	5.3832e+07	4.04165e+07	4.04165e+07	4.33185e+07	2.52151e+07	2.36877e+07	2.04692e+07
HCK	3.20499e+08	3.274e+08	3.03489e+08	2.57424e+08	2.60463e+08	2.33804e+08	2.52343e+08	2.55047e+08	3.02792e+08	3.04973e+08	2.72879e+08	4.53809e+08	2.73753e+08	2.5099e+08	2.51672e+08	2.13544e+08	2.73833e+08	2.75216e+08	3.26485e+08	2.80044e+08	3.02072e+08	3.02072e+08	3.05228e+08	2.82433e+08	3.22901e+08	2.82368e+08	2.61883e+08	1.87086e+08	1.7431e+08	2.274e+08	2.40234e+08	2.91217e+08	2.72353e+08	2.37483e+08	4.29069e+08	2.97883e+08	2.08916e+08	1.54717e+08	1.68421e+08	2.29553e+08	2.00906e+08	2.85942e+08	3.60183e+08	2.56996e+08	2.56996e+08	3.43151e+08	2.38447e+08	2.29396e+08	2.12606e+08
HER2	7.037e+07	8.01139e+07	6.41138e+07	3.62369e+07	6.32067e+07	6.29533e+07	65217815	6.47897e+07	7.58014e+07	7.17431e+07	7.57581e+07	1.59623e+08	7.06358e+07	7.44618e+07	7.07097e+07	7.31837e+07	7.43697e+07	8.12987e+07	7.42526e+07	7.00701e+07	8.10375e+07	8.10375e+07	8.92079e+07	6.09129e+07	7.8813e+07	6.4012e+07	5.21985e+07	5.60647e+07	5.01431e+07	5.36121e+07	6.49243e+07	6.55098e+07	6.32021e+07	6.69331e+07	1.67713e+08	7.22106e+07	5.74375e+07	5.4967e+07	6.27429e+07	7.72743e+07	6.63448e+07	7.83127e+07	9.26491e+07	8.27051e+07	8.27051e+07	1.25661e+08	5.28064e+07	6.6738e+07	5.07238e+07
HER4	1.70921e+07	1.87944e+07	1.99089e+07	1.74916e+07	1.70084e+07	1.48723e+07	1.53503e+07	1.5501e+07	1.76214e+07	1.67934e+07	20337515	3.18885e+07	2.35806e+07	1.88321e+07	1.71922e+07	1.68867e+07	2.31957e+07	2.18404e+07	2.35268e+07	2.06969e+07	2.27177e+07	2.27177e+07	2.46767e+07	1.83995e+07	1.75404e+07	2.16177e+07	1.64797e+07	1.41914e+07	8.63178e+06	1.34464e+07	1.26935e+07	1.49762e+07	1.21704e+07	1.8088e+07	3.18033e+07	1.81218e+07	1.21765e+07	1.17902e+07	1.04495e+07	2.339e+07	1.38781e+07	2.19291e+07	2.59865e+07	2.26946e+07	2.26946e+07	2.60058e+07	1.45381e+07	1.41957e+07	1.29787e+07
IGF1R	2.65283e+07	2.64106e+07	2.11025e+07	21063396	2.1383e+07	2.15371e+07	1.96379e+07	2.48427e+07	2.28216e+07	2.37773e+07	2.51937e+07	9.3741e+07	2.44873e+07	2.39865e+07	2.44982e+07	2.79305e+07	2.70787e+07	2.7998e+07	3.31012e+07	2.61746e+07	2.73752e+07	2.73752e+07	3.68996e+07	2.40067e+07	2.51847e+07	2.4819e+07	2.20985e+07	2.00794e+07	1.57896e+07	1.92885e+07	2.00668e+07	2.17066e+07	2.14451e+07	2.56149e+07	5.41424e+07	2.36813e+07	2.24244e+07	2.11292e+07	2.39385e+07	2.79639e+07	2.37842e+07	3.44791e+07	4.55257e+07	2.89581e+07	2.89581e+07	4.04853e+07	2.10414e+07	2.28133e+07	2.0529e+07
INSR	5.76023e+08	7.43832e+08	6.4615e+08	7.67669e+08	5.40023e+08	4.99013e+08	4.81084e+08	5.63446e+08	5.50309e+08	5.87978e+08	5.02678e+08	1.39422e+09	5.4356e+08	5.87779e+08	6.65933e+08	6.83528e+08	6.60905e+08	7.36054e+08	6.86221e+08	5.92367e+08	4.63328e+08	4.63328e+08	5.97136e+08	5.97387e+08	6.90452e+08	5.52638e+08	5.98333e+08	4.13958e+08	3.71467e+08	3.79025e+08	4.15157e+08	4.46714e+08	4.08609e+08	5.22088e+08	8.94655e+08	5.50185e+08	4.90808e+08	4.24611e+08	4.64125e+08	6.2106e+08	4.7738e+08	6.59787e+08	6.66503e+08	5.53132e+08	5.53132e+08	6.49073e+08	4.38171e+08	4.22534e+08	4.47871e+08
IRR	8.30352e+07	8.47313e+07	8.71351e+07	6.92038e+07	7.46526e+07	6.81664e+07	6.84085e+07	7.38409e+07	6.99695e+07	7.12543e+07	7.67275e+07	1.94303e+08	6.50286e+07	9.27808e+07	1.08562e+08	1.01258e+08	9.52632e+07	9.61676e+07	9.61952e+07	8.75256e+07	9.09486e+07	9.09486e+07	8.6175e+07	8.50338e+07	9.58334e+07	8.8639e+07	7.58446e+07	7.52509e+07	7.78856e+07	6.89727e+07	6.86135e+07	6.5941e+07	7.58303e+07	7.58992e+07	1.34021e+08	6.9428e+07	9.54459e+07	9.37079e+07	9.34346e+07	1.05764e+08	1.01001e+08	1.2508e+08	1.13499e+08	1.06443e+08	1.06443e+08	8.24796e+07	7.47199e+07	8.70507e+07	8.57218e+07
ITK	8.25858e+07	8.76869e+07	7.71309e+07	70499124	7.79863e+07	6.97541e+07	6.16227e+07	5.55195e+07	5.85468e+07	6.92799e+07	7.23387e+07	1.19169e+08	5.35153e+07	8.7118e+07	8.23106e+07	8.81248e+07	9.58439e+07	9.60878e+07	9.33971e+07	8.34652e+07	6.86243e+07	6.86243e+07	1.59913e+08	8.6736e+07	8.77156e+07	7.71763e+07	7.0586e+07	7.86511e+07	6.06514e+07	6.31592e+07	5.70687e+07	5.58243e+07	6.1301e+07	5.04927e+07	1.05483e+08	5.30392e+07	7.57896e+07	7.1603e+07	7.88698e+07	1.04559e+08	8.63296e+07	1.00069e+08	1.03682e+08	7.63016e+07	7.63016e+07	9.27528e+07	9.11252e+07	8.65422e+07	6.79249e+07
JAK1	5.42634e+07	5.0745e+07	4.59541e+07	3.95802e+07	3.94106e+07	3.50997e+07	4.15454e+07	4.54337e+07	4.74272e+07	4.65463e+07	4.48045e+07	9.47162e+07	4.98711e+07	4.06069e+07	4.3935e+07	3.96926e+07	4.15507e+07	3.98596e+07	3.99421e+07	3.79517e+07	3.5865e+07	3.5865e+07	4.03093e+07	5.01262e+07	4.47986e+07	4.52331e+07	3.7526e+07	3.17948e+07	2.55624e+07	3.47642e+07	3.24564e+07	4.21148e+07	3.70468e+07	4.61702e+07	6.51563e+07	4.61214e+07	2.97083e+07	3.20789e+07	3.50158e+07	4.11264e+07	2.95286e+07	3.63076e+07	3.83881e+07	3.28733e+07	3.28733e+07	3.50182e+07	4.52993e+07	3.56325e+07	3.31361e+07
JAK2	3.78214e+08	3.40857e+08	3.35146e+08	2.65974e+08	2.8688e+08	2.55008e+08	3.05574e+08	3.26985e+08	3.31488e+08	3.23562e+08	3.29881e+08	4.69575e+08	2.94478e+08	2.84387e+08	2.79386e+08	2.71397e+08	3.13378e+08	3.15638e+08	3.08969e+08	2.8647e+08	2.79921e+08	2.79921e+08	3.57126e+08	3.22424e+08	3.787e+08	2.97322e+08	2.60329e+08	2.14599e+08	1.99082e+08	2.32397e+08	2.6756e+08	2.91694e+08	2.77066e+08	3.04011e+08	4.70941e+08	2.91079e+08	2.58279e+08	2.39246e+08	2.46268e+08	3.09349e+08	2.36e+08	2.87727e+08	3.49487e+08	2.78878e+08	2.78878e+08	3.89938e+08	3.5666e+08	2.88312e+08	2.50676e+08
JAK3	1.8761e+06	2.17175e+06	1.98746e+06	2.07806e+06	1.90335e+06	1.7648e+06	1.39818e+06	1.33514e+06	1.4394e+06	1.50335e+06	1.85649e+06	2.77927e+06	2.15814e+06	2.03572e+06	2.03903e+06	2.06974e+06	1.76113e+06	1.71605e+06	1.9818e+06	1.70645e+06	1.58106e+06	1.58106e+06	1.49788e+06	1.93202e+06	1.85998e+06	1865157	2.32619e+06	1.87117e+06	1.46155e+06	1.21955e+06	1.18895e+06	1.26499e+06	1.47637e+06	1.82234e+06	2.77924e+06	2.07789e+06	1.8103e+06	1.58619e+06	2009044	1.9344e+06	1.81354e+06	1.88704e+06	2.1316e+06	1.76781e+06	1.76781e+06	1.7671e+06	1.65101e+06	1.66001e+06	1.57098e+06
KIT	1.32388e+08	1.42135e+08	1.17521e+08	9.60409e+07	1.14889e+08	1.15094e+08	9.3131e+07	1.01544e+08	9.92562e+07	99121062	1.14048e+08	1.67432e+08	1.28032e+08	1.21416e+08	1.20021e+08	1.11985e+08	1.0416e+08	1.25583e+08	1.42878e+08	1.21184e+08	1.46963e+08	1.46963e+08	1.63771e+08	1.313e+08	1.37061e+08	1.28478e+08	1.00014e+08	1.09467e+08	9.78305e+07	9.08411e+07	1.04571e+08	9.39278e+07	1.01409e+08	1.14134e+08	1.84597e+08	1.28183e+08	1.07011e+08	9.44655e+07	1.08898e+08	1.2267e+08	1.07839e+08	1.55829e+08	1.76654e+08	1.58558e+08	1.58558e+08	1.73618e+08	1.12845e+08	1.16377e+08	1.08934e+08
LCK	2.71166e+08	2.58535e+08	2.33501e+08	2.16393e+08	1.98544e+08	1.86035e+08	1.5555e+08	1.85009e+08	1.9155e+08	1.94332e+08	2.12486e+08	3.44642e+08	2.1478e+08	2.12877e+08	1.88471e+08	2.16811e+08	2.55352e+08	2.73817e+08	2.83983e+08	2.50704e+08	2.58284e+08	2.58284e+08	1.90537e+08	2.41884e+08	2.5099e+08	2.16182e+08	2.20225e+08	1.77915e+08	1.47749e+08	1.50488e+08	1.59277e+08	1.85245e+08	1.59185e+08	1.65169e+08	3.47238e+08	1.98713e+08	1.95936e+08	1.337e+08	1.64865e+08	2.38406e+08	2.23302e+08	2.80796e+08	3.28505e+08	2.27702e+08	2.27702e+08	3.28976e+08	1.89651e+08	2.05165e+08	1.63469e+08
LIMK1_TYR	1.00732e+07	1.10121e+07	1.00603e+07	1.11175e+07	9.88832e+06	7.70185e+06	9.01087e+06	1.01899e+07	9.43299e+06	9.07586e+06	1.18699e+07	2.39605e+07	1.74789e+07	1.17373e+07	1.22965e+07	1.44179e+07	9.23743e+06	9.70928e+06	7.93585e+06	8.75225e+06	7.57165e+06	7.57165e+06	8.01379e+06	1.11991e+07	1.1419e+07	1.11665e+07	1.07109e+07	1.01587e+07	8.68554e+06	8.55736e+06	8.1449e+06	8.82914e+06	8.87306e+06	1.08496e+07	2.03428e+07	1.506e+07	1.00979e+07	1.37816e+07	1.49126e+07	1.05999e+07	9.37914e+06	8.60601e+06	8.08213e+06	1.01693e+07	1.01693e+07	7.07166e+06	5.39024e+06	5.47641e+06	4.76838e+06
LIMK2_TYR	1.70993e+07	1.55987e+07	1.53832e+07	1.46659e+07	1.50888e+07	1.50639e+07	1.15448e+07	1.21991e+07	1.267e+07	1.11009e+07	1.3726e+07	1.7597e+07	2.0924e+07	1.68802e+07	2.18262e+07	2.27409e+07	1.33208e+07	1.27107e+07	1.01949e+07	1.07891e+07	1.00126e+07	1.00126e+07	1.13208e+07	1.68695e+07	1.80354e+07	1.64385e+07	1.39781e+07	1.44373e+07	1.28063e+07	1.10915e+07	9.79223e+06	1.15557e+07	1.12022e+07	1.21512e+07	1.6059e+07	1.64009e+07	1.40677e+07	2.07283e+07	2.19932e+07	1.40004e+07	1.31474e+07	10156059	9.10915e+06	1.01593e+07	1.01593e+07	8.89133e+06	1.01895e+07	9.48389e+06	7.99305e+06
LTK	5.99161e+07	6.23766e+07	5.53533e+07	4.75727e+07	4.36912e+07	3.69391e+07	4.28355e+07	4.41363e+07	5.25477e+07	4.43772e+07	5.31775e+07	1.00645e+08	5.22252e+07	5.05445e+07	6.46181e+07	6.93279e+07	5.19097e+07	6.13698e+07	5.35918e+07	4.75995e+07	4.68532e+07	4.68532e+07	5.57606e+07	5.45814e+07	5.41575e+07	5.74331e+07	4.56772e+07	3.08641e+07	2.73505e+07	3.34017e+07	3.46295e+07	4.57962e+07	3.98947e+07	4.75696e+07	1.01627e+08	4.74538e+07	4.01161e+07	4.78633e+07	6.84502e+07	4.98351e+07	3.89774e+07	4.45931e+07	5.48088e+07	4.01961e+07	4.01961e+07	5.05882e+07	3.96054e+07	4.02227e+07	3.64561e+07
LYN	6.27012e+07	6.3373e+07	6.40052e+07	5.21316e+07	5.07994e+07	4.66541e+07	5.39667e+07	6.21099e+07	6.265e+07	6.54569e+07	6.47555e+07	9.58103e+07	7.49673e+07	5.31253e+07	4.90886e+07	4.64712e+07	6.67322e+07	6.66823e+07	7.75971e+07	6.65504e+07	6.78748e+07	6.78748e+07	7.39918e+07	5.82211e+07	6.72195e+07	6.3803e+07	5.72838e+07	4.23617e+07	3.9313e+07	4.72019e+07	5.41621e+07	7.28801e+07	5.82636e+07	8.46499e+07	1.13353e+08	7.36618e+07	3.76985e+07	3.42045e+07	3.5284e+07	6.97576e+07	4.81833e+07	7.62025e+07	9.46846e+07	6.69787e+07	6.69787e+07	8.52246e+07	6.75636e+07	5.10294e+07	4.18283e+07
MER	2.03456e+07	2.15735e+07	1.8109e+07	1.48581e+07	1.28558e+07	1.43506e+07	1.41453e+07	1.45923e+07	1.63037e+07	1.64307e+07	1.68952e+07	2.98616e+07	9.25678e+06	1.63134e+07	1.72587e+07	1.85898e+07	1.78723e+07	1.85619e+07	1.60754e+07	1.599e+07	1.48125e+07	1.48125e+07	1.57174e+07	1.99053e+07	2.32938e+07	2.03184e+07	1.46493e+07	1.2843e+07	1.06139e+07	1.37821e+07	1.33722e+07	1.63001e+07	1.54081e+07	9.46542e+06	3.35159e+07	9.45525e+06	1.41917e+07	1.45026e+07	1.90689e+07	1.85463e+07	1.47438e+07	1.78555e+07	2.29131e+07	1.43507e+07	1.43507e+07	1.80448e+07	1.91115e+07	18467981	1.46101e+07
MET	1.07876e+07	1.03738e+07	9.80179e+06	1.0264e+07	9.32831e+06	8.33671e+06	6.86263e+06	6.72578e+06	6.75666e+06	6.83805e+06	8.11199e+06	1.67827e+07	1.21918e+07	9.3642e+06	1.10894e+07	1.09917e+07	9.10805e+06	9.28559e+06	1.18507e+07	1.01644e+07	1.23289e+07	1.23289e+07	1.53161e+07	1.00993e+07	1.03302e+07	8.90095e+06	1.00353e+07	8.09759e+06	6.55063e+06	6.0728e+06	6.29821e+06	6.2211e+06	6.37734e+06	7.80946e+06	1.84901e+07	1.01307e+07	7.82928e+06	7.34605e+06	8.49891e+06	9.12288e+06	8.40488e+06	1.19837e+07	1.37246e+07	1.18169e+07	1.18169e+07	18310933	1.06958e+07	1.06494e+07	8.53757e+06
MKK4_TYR	2.03972e+07	2.19993e+07	1.98197e+07	1.97113e+07	1.53517e+07	1.47595e+07	1.33332e+07	1.65478e+07	1.69273e+07	1.63411e+07	2.19055e+07	2.49544e+07	2.24604e+07	2.0725e+07	1.71162e+07	1.8153e+07	1.6881e+07	1.8403e+07	1.85652e+07	1.98144e+07	2.21522e+07	2.21522e+07	2.21698e+07	1.98807e+07	2.21741e+07	2.05182e+07	1.90602e+07	1.54705e+07	1.69765e+07	1.41954e+07	1.4447e+07	1.66574e+07	1.69015e+07	1.95811e+07	2.33571e+07	2.27519e+07	1.84468e+07	1.61669e+07	1.87026e+07	1.79851e+07	1.58208e+07	2.01105e+07	2.01222e+07	2.36608e+07	2.36608e+07	2.16315e+07	1.11428e+07	1.15356e+07	1.09886e+07
MKK6_TYR	3.64193e+06	3.70491e+06	3.79516e+06	3.97643e+06	3.34812e+06	2.85383e+06	2.76384e+06	2.83446e+06	2.80882e+06	2.82683e+06	3.67691e+06	4.64621e+06	3.82603e+06	3.91616e+06	3.27732e+06	3.29671e+06	3.57084e+06	4.11764e+06	4.45597e+06	4.32794e+06	4.74962e+06	4.74962e+06	4.47114e+06	3.88121e+06	4.30109e+06	3.84841e+06	3.94044e+06	3.21234e+06	3.5136e+06	2.90073e+06	2.54982e+06	3.21073e+06	3.148e+06	3.28899e+06	4.25095e+06	3.96525e+06	3.68997e+06	2.98776e+06	3.39172e+06	3.80354e+06	3.43094e+06	4.24814e+06	4.18215e+06	4.57962e+06	4.57962e+06	3.90635e+06	2.43609e+06	2.78249e+06	2.88121e+06
MKK7_TYR	3.30627e+06	3.4798e+06	3.30449e+06	3.91037e+06	3.72113e+06	3.84143e+06	2.67978e+06	2.90555e+06	3.05065e+06	2.97403e+06	3.79224e+06	7.71033e+06	3.68814e+06	3.65335e+06	3.87744e+06	3.86951e+06	3.18093e+06	3.20448e+06	3.42026e+06	3.06271e+06	3.71895e+06	3.71895e+06	3.71646e+06	3.5791e+06	3.84716e+06	3.3816e+06	3.90826e+06	3.60733e+06	4.55729e+06	2.72287e+06	2.84664e+06	2.88519e+06	2.84251e+06	3.48206e+06	5.12442e+06	3.43198e+06	3.12358e+06	3.42736e+06	3.6311e+06	3.14394e+06	2.87299e+06	3.2032e+06	3.2147e+06	3.382e+06	3.382e+06	3.39543e+06	2.44087e+06	2.89538e+06	2.03941e+06
MST1R	1.95719e+08	2.07397e+08	1.78959e+08	1.54045e+08	1.78145e+08	1.61833e+08	1.71828e+08	1.70556e+08	1.95232e+08	1.78176e+08	2.0173e+08	3.22926e+08	1.74365e+08	1.80952e+08	2.06015e+08	2.16431e+08	1.73121e+08	1.58014e+08	1.63628e+08	1.55724e+08	1.4554e+08	1.4554e+08	1.68685e+08	2.07599e+08	2.24097e+08	1.83842e+08	1.90556e+08	1.55849e+08	1.47039e+08	1.59504e+08	1.52387e+08	1.86444e+08	1.68555e+08	1.96621e+08	3.65515e+08	1.70736e+08	1.51679e+08	1.92836e+08	1.95681e+08	1.78525e+08	1.42691e+08	1.82713e+08	1.73123e+08	1.35891e+08	1.35891e+08	1.86798e+08	1.81463e+08	2.00788e+08	1.54793e+08
MUSK	2.54913e+07	2.68968e+07	2.76737e+07	2.60112e+07	2.03755e+07	1.68089e+07	2.43785e+07	2.39647e+07	2.95443e+07	2.8614e+07	3.38162e+07	4.68491e+07	3.15803e+07	2.25677e+07	2.32081e+07	2.25994e+07	2.80283e+07	2.62988e+07	2.48566e+07	1.94082e+07	1.95885e+07	1.95885e+07	2.57625e+07	2.27329e+07	2.37155e+07	2.60651e+07	2.35657e+07	1.50556e+07	1.31062e+07	1.84107e+07	2.12357e+07	2.36039e+07	2.0807e+07	2.89167e+07	4.76298e+07	2.89705e+07	2.03989e+07	1.71588e+07	2.0296e+07	2.20658e+07	1.83112e+07	1.59285e+07	1.91865e+07	1.22519e+07	1.22519e+07	2.01032e+07	1.60233e+07	1.81729e+07	1.78438e+07
MYT1_TYR	2.34377e+06	2.51346e+06	3.24308e+06	3.79617e+06	2.65977e+06	2.17403e+06	2.58325e+06	2.84564e+06	2.46858e+06	2.52796e+06	3.27432e+06	5.78307e+06	3.50293e+06	3.2143e+06	3.331e+06	3.65202e+06	2.38075e+06	2.46581e+06	2.06363e+06	2.14943e+06	2.00173e+06	2.00173e+06	2.36473e+06	2.92878e+06	3.27469e+06	3079267	3.62124e+06	2.38692e+06	2.28184e+06	2.41323e+06	2.32084e+06	1.95254e+06	2.25541e+06	2.72364e+06	4.0508e+06	2.95555e+06	2.60484e+06	2.64219e+06	3.24034e+06	2.39249e+06	2.24163e+06	2.04055e+06	2.16343e+06	2.34894e+06	2.34894e+06	2.16611e+06	2.09151e+06	2.1524e+06	2.25082e+06
NEK10_TYR	4.8096e+07	5.26249e+07	4.87401e+07	4.19438e+07	4.37058e+07	3.24776e+07	3.31646e+07	3.9207e+07	3.72635e+07	3.91004e+07	4.37137e+07	6.41572e+07	4.06612e+07	5.16913e+07	5.40306e+07	5.90958e+07	4.20076e+07	4.45381e+07	4.35277e+07	4.42375e+07	3.49205e+07	3.49205e+07	3.66104e+07	5.27704e+07	5.38011e+07	5.25899e+07	4.14069e+07	3.77029e+07	3.75304e+07	3.1273e+07	3.74015e+07	3.95658e+07	4.68192e+07	4.43825e+07	7.1247e+07	4.51097e+07	5.31209e+07	5.89149e+07	5.5438e+07	4.52549e+07	3.90277e+07	4.60741e+07	4.16531e+07	2.97305e+07	2.97305e+07	3.41104e+07	4.35483e+07	4.51899e+07	4.82723e+07
PDGFRA	1.26465e+08	1.46583e+08	1.26085e+08	1.2719e+08	1.16847e+08	1.22325e+08	1.22964e+08	1.56562e+08	1.58417e+08	1.57847e+08	1.58534e+08	2.82855e+08	1.80775e+08	1.64867e+08	1.42286e+08	1.69618e+08	1.48635e+08	1.52921e+08	1.16036e+08	1.05296e+08	1.12398e+08	1.12398e+08	1.46121e+08	1.44288e+08	1.47417e+08	1.41849e+08	1.26576e+08	1.09512e+08	1.01839e+08	1.22191e+08	1.25216e+08	1.44986e+08	1.20061e+08	1.6586e+08	2.26717e+08	2.18622e+08	1.31516e+08	1.44888e+08	1.43509e+08	1.45832e+08	1.1377e+08	1.22719e+08	1.16019e+08	1.01719e+08	1.01719e+08	1.5857e+08	1.34809e+08	1.33299e+08	1.05658e+08
PDGFRB	1.02781e+08	1.14231e+08	9.47224e+07	7.82898e+07	9.46569e+07	7.859e+07	7.44783e+07	9.0618e+07	8.70997e+07	9.22052e+07	9.32677e+07	1.70757e+08	1.01924e+08	1.11956e+08	1.09844e+08	1.41594e+08	1.24658e+08	1.15621e+08	1.16621e+08	1.15499e+08	8.72967e+07	8.72967e+07	1.03945e+08	1.20485e+08	1.19233e+08	1.06266e+08	8.49191e+07	9.04372e+07	7.88915e+07	8.07276e+07	8.47889e+07	8.2489e+07	8.47894e+07	1.05526e+08	1.51655e+08	1.32563e+08	1.12473e+08	1.09337e+08	1.18702e+08	1.18226e+08	1.07042e+08	1.15829e+08	1.03538e+08	9.04899e+07	9.04899e+07	1.3396e+08	101063031	9.59189e+07	8.24747e+07
PDHK1_TYR	1.49564e+07	1.53983e+07	1.33739e+07	1.38129e+07	2.08836e+07	1.20743e+07	1.11098e+07	1.33689e+07	1.43417e+07	1.3256e+07	1.60474e+07	2.45171e+07	2.0654e+07	1.79933e+07	1.54143e+07	1.48012e+07	1.5465e+07	1.62734e+07	1.97038e+07	2.11901e+07	2.29796e+07	2.29796e+07	2.32831e+07	11756139	1.36676e+07	1.15568e+07	1.30412e+07	1.38582e+07	1.17632e+07	9.80269e+06	9.74356e+06	1.13717e+07	1.1802e+07	1.36279e+07	2.05652e+07	1.62151e+07	1.29526e+07	1.11646e+07	1.15014e+07	1.52154e+07	1.28658e+07	1.71077e+07	1.62348e+07	1.96468e+07	1.96468e+07	1.76156e+07	7.28235e+06	7.05184e+06	5.80818e+06
PDHK3_TYR	6.74383e+07	6.9406e+07	6.81934e+07	5.62172e+07	5.59031e+07	4.54945e+07	5.24608e+07	5.4295e+07	5.90551e+07	4.84015e+07	6.20814e+07	5.36733e+07	7.14287e+07	6.60153e+07	6.77346e+07	6.19962e+07	6.07986e+07	5.57547e+07	6.77047e+07	6.1788e+07	5.21761e+07	5.21761e+07	4.68814e+07	6.3077e+07	7.68959e+07	6.6422e+07	5.43906e+07	5.13443e+07	5.20785e+07	4.79778e+07	4.79065e+07	5.22157e+07	4.88956e+07	4.70217e+07	5.10327e+07	6.21688e+07	5.55844e+07	5.80496e+07	6.86394e+07	5.76851e+07	5.71717e+07	6.36564e+07	5.46788e+07	5.12967e+07	5.12967e+07	4.02369e+07	3.26472e+07	2.35389e+07	1.83713e+07
PDHK4_TYR	1.66232e+07	1.64634e+07	1.30009e+07	1.44824e+07	1.43921e+07	1.4654e+07	1.01579e+07	1.15327e+07	1.23292e+07	1.20655e+07	1.39277e+07	1.50243e+07	1.76426e+07	1.64806e+07	1.52346e+07	1.4824e+07	1.54177e+07	1.59632e+07	1.95252e+07	1.74141e+07	2.12842e+07	2.12842e+07	1.90408e+07	1.48763e+07	1.60842e+07	1.28017e+07	1.26114e+07	1.19013e+07	1.18222e+07	9.04946e+06	9.99607e+06	1.11845e+07	1.11141e+07	1.27157e+07	1.57245e+07	1.85187e+07	1.32925e+07	1.27775e+07	1.43495e+07	1.37797e+07	1.3709e+07	1.71671e+07	1.50486e+07	1.78458e+07	1.78458e+07	1.59643e+07	1.19546e+07	8.6188e+06	5.48863e+06
PINK1_TYR	1.65264e+06	1.69813e+06	1.66126e+06	2.50863e+06	2.48945e+06	1.89771e+06	1.58528e+06	1.61129e+06	1.48686e+06	1.54149e+06	1.78597e+06	2.83507e+06	2.34884e+06	1.96984e+06	2.13785e+06	2.45448e+06	1.60869e+06	1.61949e+06	1.98103e+06	1.88738e+06	1.91695e+06	1.91695e+06	2.01338e+06	1.44503e+06	1.54324e+06	1.65452e+06	2.24009e+06	2.1934e+06	2.03574e+06	1.42533e+06	1.51432e+06	1.38371e+06	1.39301e+06	1.91332e+06	2.60596e+06	2.28556e+06	1.75523e+06	1.80054e+06	2.35142e+06	1.62908e+06	1.51995e+06	1.83457e+06	2.46935e+06	1.81592e+06	1.81592e+06	2.03174e+06	1.47075e+06	1.44835e+06	1.54239e+06
PYK2	1.98213e+07	2.25153e+07	2.02352e+07	2.10368e+07	1.92946e+07	1.62396e+07	1.82282e+07	1.92597e+07	2.0415e+07	2.13352e+07	2.09741e+07	3.02932e+07	1.80579e+07	2.07416e+07	2.221e+07	2.27646e+07	1.76346e+07	2.01065e+07	1.87468e+07	1.57747e+07	1.60747e+07	1.60747e+07	1.85018e+07	2.0636e+07	2.23274e+07	2.08354e+07	1.87626e+07	1.68068e+07	1.23086e+07	1.55922e+07	1.54121e+07	1.93434e+07	1.70209e+07	2.32948e+07	3.55952e+07	2.35216e+07	1.82342e+07	1.65797e+07	1.75626e+07	1.66422e+07	1.69814e+07	1.76799e+07	1.54092e+07	1.31977e+07	1.31977e+07	1.74736e+07	1.79297e+07	1.97131e+07	1.91215e+07
RET	2.59224e+08	2.90159e+08	2.47799e+08	1.85884e+08	2.23955e+08	2.10361e+08	1.82334e+08	1.85372e+08	2.0563e+08	2.06201e+08	2.14623e+08	4.69394e+08	2.07918e+08	2.4512e+08	3.13138e+08	3.35361e+08	2.47229e+08	2.48661e+08	2.18074e+08	2.02718e+08	2.06564e+08	2.06564e+08	2.70233e+08	2.75666e+08	2.8648e+08	2.433e+08	2.09548e+08	2.00335e+08	1.70415e+08	1.65282e+08	1.68422e+08	1.99791e+08	2.09475e+08	1.98091e+08	4.29565e+08	1.98542e+08	2.25697e+08	2.82676e+08	2.93989e+08	2.60812e+08	1.93299e+08	2.28848e+08	2.4815e+08	2.17198e+08	2.17198e+08	2.75946e+08	2.40022e+08	2.46677e+08	1.79141e+08
ROS	6.55585e+08	6.90497e+08	6.15985e+08	4.45515e+08	5.11028e+08	4.91865e+08	4.64603e+08	4.64138e+08	4.66297e+08	4.87539e+08	4.58843e+08	8.09629e+08	4.71318e+08	5.23244e+08	5.72845e+08	5.9123e+08	5.08953e+08	5.56216e+08	5.24768e+08	4.61661e+08	4.60539e+08	4.60539e+08	4.73535e+08	5.55009e+08	6.33099e+08	5.67567e+08	4.4421e+08	4.19097e+08	3.3777e+08	4.01134e+08	3.85978e+08	4.64525e+08	3.99067e+08	4.09711e+08	6.63964e+08	4.53893e+08	4.14652e+08	4.87609e+08	4.58515e+08	5.18412e+08	4.36391e+08	5.08153e+08	5.53182e+08	4.01428e+08	4.01428e+08	5.09146e+08	5.54177e+08	5.43496e+08	4.03289e+08
SRC	2.55022e+07	2.44492e+07	2.12806e+07	2.21427e+07	2.01753e+07	1.79125e+07	1.73202e+07	1.74489e+07	1.8992e+07	1.90382e+07	2.17362e+07	3.85773e+07	2.675e+07	1.8414e+07	1.60138e+07	1.70713e+07	2.06189e+07	2.30048e+07	2.86855e+07	2.59642e+07	2.89831e+07	2.89831e+07	3.07479e+07	2.16127e+07	2.12858e+07	2.07053e+07	2.55723e+07	1.47311e+07	1.2786e+07	1.44908e+07	1.66668e+07	1.76374e+07	1.68268e+07	2.21914e+07	3.75823e+07	2.42378e+07	1.6164e+07	1.04622e+07	1.24406e+07	1.73815e+07	1.46628e+07	2.739e+07	3.09668e+07	2.40561e+07	2.40561e+07	3.63237e+07	1.32204e+07	1.52299e+07	1.41385e+07
SRMS	1.78622e+08	1.75113e+08	1.50301e+08	1.41316e+08	1.43532e+08	1.29862e+08	1.33513e+08	1.36121e+08	1.35779e+08	1.47113e+08	1.48796e+08	1.89248e+08	1.42116e+08	1.28558e+08	134463112	1.39803e+08	1.4987e+08	1.591e+08	1.68702e+08	1.58786e+08	1.52957e+08	1.52957e+08	178787050	1.67947e+08	1.47953e+08	1.53926e+08	1.36141e+08	1.20555e+08	1.03139e+08	1.16004e+08	1.11535e+08	1.41084e+08	1.35524e+08	1.50023e+08	2.19596e+08	1.63407e+08	1.15143e+08	1.04934e+08	1.18593e+08	1.52797e+08	1.29241e+08	1.67443e+08	1.61712e+08	1.31021e+08	1.31021e+08	1.73523e+08	1.1784e+08	1.36628e+08	1.17841e+08
SYK	6.19083e+07	6.60665e+07	6.11503e+07	6.36028e+07	5.73416e+07	4.64461e+07	4.95034e+07	6.08575e+07	6.64947e+07	6.04973e+07	6.53209e+07	1.20893e+08	7.30941e+07	5.97819e+07	4.36555e+07	4.59174e+07	6.92066e+07	7.21274e+07	9.86435e+07	9.57543e+07	1.18895e+08	1.18895e+08	1.40856e+08	6.14135e+07	5.50228e+07	6.07753e+07	6.37571e+07	4.32741e+07	3.71239e+07	4.62608e+07	4.41227e+07	5.64934e+07	4.66935e+07	6.09891e+07	1.15031e+08	6.7794e+07	4.38781e+07	3.38394e+07	3.65668e+07	6.33732e+07	4.95189e+07	1.07944e+08	1.1187e+08	1.34497e+08	1.34497e+08	1.70457e+08	4.43491e+07	4.58321e+07	3.75149e+07
TEC	8.78368e+06	9.44089e+06	8.1812e+06	6.6744e+06	8.50781e+06	6.97473e+06	8.20445e+06	7.31023e+06	8.52169e+06	9.37419e+06	8.69764e+06	1.15769e+07	7.92499e+06	1.04737e+07	9.82298e+06	1.05997e+07	1.11395e+07	1.11653e+07	1.1641e+07	9.80127e+06	9.24771e+06	9.24771e+06	8.27407e+06	8.10974e+06	8.47921e+06	8.98157e+06	7.79385e+06	6.31976e+06	5.1308e+06	6.43606e+06	7.02667e+06	7.8309e+06	7.7448e+06	7.982e+06	1.46741e+07	8.04783e+06	7.92897e+06	7.57924e+06	7.30899e+06	1.05006e+07	8.25765e+06	1.15348e+07	1.24056e+07	8.43071e+06	8.43071e+06	8.3271e+06	8.45453e+06	8.05961e+06	8.09957e+06
TESK1_TYR	3.94603e+06	3.74881e+06	3.3487e+06	4.66299e+06	3.3695e+06	2.82004e+06	3.14842e+06	3.07514e+06	3.07786e+06	2.93039e+06	3.15596e+06	3.44532e+06	5.78797e+06	3.48124e+06	4.82917e+06	4.52695e+06	2.9695e+06	3.44295e+06	3.03479e+06	2.64942e+06	2.77174e+06	2.77174e+06	2.53908e+06	3.61992e+06	3.50919e+06	3.02521e+06	3.55305e+06	3.19979e+06	2.86403e+06	2.72008e+06	2.56021e+06	2.53668e+06	2.70247e+06	3.05973e+06	3.39573e+06	4.67078e+06	2.95199e+06	3.91857e+06	3.72341e+06	2.77109e+06	2.86378e+06	2.66738e+06	2.46485e+06	2889796	2889796	2081049	2.2479e+06	1.84534e+06	1.44631e+06
TIE2	1.44951e+08	1.74167e+08	1.13236e+08	9.78844e+07	1.44307e+08	1.43066e+08	1.27624e+08	1.45186e+08	1.34679e+08	1.42071e+08	1.76928e+08	2.11089e+08	1.35007e+08	1.55036e+08	1.88558e+08	2.0518e+08	1.54388e+08	171283337	1.26566e+08	1.15746e+08	1.0276e+08	1.0276e+08	9.64038e+07	1.42471e+08	1.72724e+08	1.35147e+08	7.27859e+07	1.22002e+08	1.04931e+08	1.04712e+08	1.05364e+08	1.20776e+08	1.11533e+08	129785557	2.19635e+08	137033193	1.32603e+08	1.67322e+08	1.61782e+08	1.53643e+08	1.44632e+08	1.23987e+08	123292282	9.43949e+07	9.43949e+07	1.1628e+08	1.21223e+08	1.17583e+08	9.21797e+07
TNK1	7.86477e+07	7.71942e+07	6.73824e+07	5.51148e+07	6.21393e+07	5.67472e+07	5.17571e+07	5.28385e+07	5.62763e+07	5.81005e+07	5.50788e+07	1.10447e+08	4.46655e+07	6.84025e+07	8.54011e+07	7.8195e+07	6.45357e+07	6.43127e+07	5.25848e+07	4.58799e+07	4.59407e+07	4.59407e+07	5.05416e+07	8.23542e+07	7.57685e+07	6.13728e+07	5.48297e+07	4.93809e+07	4.38054e+07	4.73631e+07	4.62009e+07	5.5112e+07	5.38639e+07	5.07244e+07	1.21821e+08	4.83502e+07	5.76762e+07	7.3755e+07	8.21172e+07	5.82222e+07	5.35836e+07	4.46565e+07	4.57565e+07	3.3946e+07	3.3946e+07	4.52862e+07	7.1886e+07	6.79845e+07	5.1964e+07
TNNI3K_TYR	4.14016e+06	4.72346e+06	4096366	5.64316e+06	3.34619e+06	2.82427e+06	3429381	3.35054e+06	3.70621e+06	2.75315e+06	3.82149e+06	7.13258e+06	5.11855e+06	3.42532e+06	4.25021e+06	4.23682e+06	2.82477e+06	2.69515e+06	2335945	1.88373e+06	2.17543e+06	2.17543e+06	2.71299e+06	3.69943e+06	4.98459e+06	3.84756e+06	5.10463e+06	3.04886e+06	2.44126e+06	3.14891e+06	2.97059e+06	3.15458e+06	2.83435e+06	3.49255e+06	5.3227e+06	4.22132e+06	3.46121e+06	4.03816e+06	4.14285e+06	3.07499e+06	2.54397e+06	2.20666e+06	2.51463e+06	1.71063e+06	1.71063e+06	2.98616e+06	4.07631e+06	4.31282e+06	3.11663e+06
TRKA	5.97423e+07	64688749	5.28959e+07	5.03508e+07	5.33639e+07	5.62909e+07	4.70646e+07	5.67249e+07	5.5771e+07	5.97754e+07	6.25016e+07	1.11192e+08	7.1968e+07	6.22077e+07	4.68856e+07	6.14303e+07	6.22611e+07	7.39539e+07	7.00257e+07	6.18403e+07	6.17668e+07	6.17668e+07	7.35917e+07	6.79839e+07	6.39897e+07	6.18114e+07	5.49988e+07	4.88272e+07	4.08268e+07	4.81305e+07	5.08746e+07	5.70742e+07	5.37443e+07	8.09372e+07	1.19018e+08	1.0066e+08	5.8549e+07	4.39186e+07	4.80586e+07	6.68517e+07	5.65355e+07	6.55331e+07	8.03051e+07	5.83642e+07	5.83642e+07	8.78075e+07	4.73646e+07	5.16698e+07	4.28631e+07
TRKB	1.33281e+08	143826622	1.31267e+08	1.28617e+08	1.3149e+08	1.1709e+08	121519270	1.34831e+08	1.39205e+08	1.47607e+08	1.59448e+08	3.26068e+08	1.88525e+08	1.64157e+08	1.59051e+08	1.60511e+08	1.64679e+08	1.70339e+08	1.82314e+08	1.65983e+08	1.37651e+08	1.37651e+08	1.48677e+08	1.52435e+08	1.38158e+08	1.34768e+08	1.34606e+08	1.07339e+08	8.81215e+07	1.1245e+08	1.14459e+08	1.27766e+08	1.13738e+08	1.83105e+08	3.14785e+08	2.36837e+08	1.45267e+08	1.04288e+08	1.16528e+08	1.55427e+08	1.27828e+08	1.54383e+08	1.84465e+08	1.29349e+08	1.29349e+08	1.75453e+08	1.00852e+08	1.10467e+08	1.11956e+08
TRKC	2.18491e+08	2.50131e+08	1.97752e+08	1.62899e+08	1.50623e+08	1.62873e+08	1.35711e+08	1.78609e+08	1.82404e+08	1.88604e+08	1.79928e+08	3.12785e+08	1.75862e+08	180758286	1.32596e+08	1.60973e+08	1.7443e+08	2.25874e+08	2.17567e+08	2.16925e+08	1.79995e+08	1.79995e+08	2.22634e+08	1.89005e+08	2.0219e+08	1.83193e+08	1.60552e+08	1.23455e+08	1.1292e+08	1.35851e+08	1.49021e+08	1.58698e+08	1.24401e+08	2.18907e+08	3.09835e+08	2.53293e+08	1.50852e+08	1.08553e+08	1.05954e+08	1.66719e+08	1.336e+08	1.90306e+08	265873310	1.64311e+08	1.64311e+08	2.71531e+08	1.24492e+08	1.35847e+08	1.22069e+08
TXK	1.8333e+07	1.8597e+07	1.56397e+07	1.37409e+07	1.312e+07	1.17922e+07	1.12698e+07	1.14313e+07	1.05566e+07	1.05628e+07	1.25357e+07	1.44882e+07	9.75903e+06	1.51657e+07	1.5131e+07	1.38018e+07	1.69515e+07	1.55505e+07	1.92399e+07	1.93033e+07	1.45251e+07	1.45251e+07	1.45825e+07	1.87329e+07	2.02526e+07	1.55949e+07	1.28999e+07	1.3538e+07	1.37324e+07	1.1006e+07	9.69798e+06	8.63627e+06	1.14985e+07	1.09919e+07	2.33268e+07	9.17795e+06	1.34609e+07	1.36849e+07	1.29791e+07	1.80469e+07	1.76895e+07	2.74073e+07	2.30808e+07	1.731e+07	1.731e+07	1.42821e+07	1.55391e+07	1.52061e+07	1.33798e+07
TYK2	4.8354e+08	5.37983e+08	4.47359e+08	4.17265e+08	4.03452e+08	3.40805e+08	3.87901e+08	4.35752e+08	4.79875e+08	4.25184e+08	4.61052e+08	7.62792e+08	5.13057e+08	4.25365e+08	4.40861e+08	4.51341e+08	4.56592e+08	4.81959e+08	4.20341e+08	3.84889e+08	4.11834e+08	4.11834e+08	4.7532e+08	4.75925e+08	5.38619e+08	4.7692e+08	4.18171e+08	3.22978e+08	3.17108e+08	3.41717e+08	4.77661e+08	4.50101e+08	4.20302e+08	5.14717e+08	7.18317e+08	4.98431e+08	3.93634e+08	3.73406e+08	4.37583e+08	4.45012e+08	4.01685e+08	3.82674e+08	5.5165e+08	3.75081e+08	3.75081e+08	5.31098e+08	4.40938e+08	3.90908e+08	3.61432e+08
TYRO3	5.76882e+08	5.81628e+08	4.78784e+08	4.11216e+08	4.73915e+08	4.29047e+08	3.80768e+08	4.14386e+08	4.32766e+08	4.6779e+08	4.20093e+08	8.30686e+08	4.21011e+08	5.07023e+08	5.61131e+08	5.78572e+08	5.15726e+08	5.79418e+08	4.8929e+08	4.23909e+08	4.14457e+08	4.14457e+08	4.65638e+08	5.5372e+08	5.75966e+08	4.8913e+08	3.96443e+08	3.68567e+08	3.30104e+08	3.41818e+08	3.51592e+08	3.58884e+08	3.67849e+08	3.76084e+08	7.72485e+08	3.78048e+08	4.11341e+08	4.43392e+08	4.49222e+08	5.19343e+08	4.07104e+08	4.36595e+08	5.05215e+08	3.81191e+08	3.81191e+08	4.75099e+08	4.98792e+08	4.65778e+08	3.93726e+08
VEGFR1	3.43213e+07	3.67862e+07	3.19647e+07	2.66829e+07	3.28435e+07	2.98033e+07	2.55206e+07	2.49084e+07	2.43123e+07	2.67821e+07	3.80482e+07	7.68531e+07	3.39731e+07	4.14238e+07	3.82064e+07	3.71971e+07	3.12893e+07	3.18716e+07	4.15768e+07	3.68061e+07	5.9388e+07	5.9388e+07	5.5664e+07	3.02783e+07	3.7054e+07	3.07316e+07	3.32983e+07	2.92798e+07	2.99375e+07	2.36498e+07	2.20619e+07	2.33853e+07	2.6903e+07	3.22641e+07	7.76145e+07	4.53706e+07	3.76751e+07	3.41793e+07	3.69739e+07	3.44858e+07	3.13748e+07	4.72268e+07	4.65197e+07	6.28142e+07	6.28142e+07	8.91665e+07	2.46279e+07	3.24066e+07	2.83471e+07
VEGFR2	1.84599e+08	1.95799e+08	1.62036e+08	1.42597e+08	1.57433e+08	1.53157e+08	1.24243e+08	1.22277e+08	1.2474e+08	1.38732e+08	1.3205e+08	3.21209e+08	1.23223e+08	1.66251e+08	2.40654e+08	2.32598e+08	1.62951e+08	1.74892e+08	1.59702e+08	1.57381e+08	2.02414e+08	2.02414e+08	2.34378e+08	2.09333e+08	2.18229e+08	1.69477e+08	1.58985e+08	1.40063e+08	1.2155e+08	1.23638e+08	1.2126e+08	1.28878e+08	1.35053e+08	1.33798e+08	3.48937e+08	1.62138e+08	1.59461e+08	1.95769e+08	2.21869e+08	1.83214e+08	1.45014e+08	1.6967e+08	2.05961e+08	1.79778e+08	1.79778e+08	3.465e+08	1.76419e+08	1.79824e+08	1.40392e+08
VEGFR3	9.52729e+07	1.10809e+08	1.01831e+08	1.04718e+08	1.0683e+08	9.83464e+07	9.01483e+07	1.04092e+08	9.89178e+07	1.1054e+08	1.30204e+08	2.53575e+08	1.43104e+08	1.46908e+08	1.2565e+08	1.43205e+08	1.24266e+08	1.25764e+08	1.20284e+08	1.10848e+08	1.13792e+08	1.13792e+08	1.2338e+08	1.00651e+08	1.06343e+08	1.07335e+08	1.10281e+08	9.27311e+07	8.1378e+07	9.28534e+07	8.77321e+07	1.02042e+08	9.20862e+07	1.2505e+08	2.31431e+08	1.77087e+08	1.18585e+08	1.09138e+08	1.25724e+08	1.19224e+08	9.85705e+07	1.15822e+08	1.27343e+08	1.13565e+08	1.13565e+08	1.41977e+08	8.38317e+07	9.30306e+07	8.37629e+07
WEE1_TYR	4.87644e+06	5.87157e+06	5.12675e+06	4.90805e+06	3.97248e+06	3.9948e+06	5.21068e+06	5.24124e+06	5.84267e+06	5.15635e+06	5.82181e+06	8.69681e+06	7.00412e+06	3.88601e+06	5.60555e+06	5.85711e+06	4.48852e+06	4.44463e+06	4.87937e+06	4.49415e+06	5.39137e+06	5.39137e+06	6.38385e+06	5.81499e+06	7.2298e+06	5.40874e+06	6.29711e+06	3.95727e+06	4.03279e+06	5.29986e+06	7.05589e+06	6.13143e+06	5.70679e+06	6.59251e+06	1.07555e+07	6.89292e+06	4.72681e+06	5.75914e+06	8598406	5.51825e+06	4.36225e+06	4.95742e+06	7.12485e+06	5.23818e+06	5.23818e+06	7.79952e+06	4.31198e+06	4.54427e+06	3.51224e+06
YES	4.3888e+07	3.70199e+07	3.48118e+07	3.09207e+07	3.41766e+07	3.26979e+07	2.81838e+07	2.43071e+07	2.58984e+07	3.00182e+07	3.09874e+07	7.22589e+07	2.7177e+07	3.65693e+07	4.41155e+07	4.19038e+07	3.95248e+07	4.87036e+07	4.84717e+07	3.9549e+07	4.22332e+07	4.22332e+07	4.33076e+07	3.8716e+07	4.30742e+07	3.24991e+07	2.95477e+07	2.91501e+07	2.5049e+07	2.95054e+07	2.58144e+07	3.27624e+07	3.2783e+07	2.51864e+07	6.84643e+07	2.62619e+07	3.50966e+07	3.40514e+07	3.47489e+07	3.76158e+07	3.46614e+07	4.87481e+07	5.42201e+07	3.69611e+07	3.69611e+07	4.37023e+07	3.43053e+07	3.5279e+07	2.77381e+07
ZAP70	3.47901e+07	5.08937e+07	3.60418e+07	3.69893e+07	2.72069e+07	2.9701e+07	2.68771e+07	2.19668e+07	1.77532e+07	3.0412e+07	2.77118e+07	5.88372e+07	2.00632e+07	3.70443e+07	2.72044e+07	2.61397e+07	2.84429e+07	4.06209e+07	5.03033e+07	4.48998e+07	9.37631e+07	9.37631e+07	6.98397e+07	5.1479e+07	4.17396e+07	4.55722e+07	3.78257e+07	2.56804e+07	1.93414e+07	1.97877e+07	1.64329e+07	1.67123e+07	1.81053e+07	1.44611e+07	4.82504e+07	1.82959e+07	2.49917e+07	1.78296e+07	2.00382e+07	3.01158e+07	2.40716e+07	4.89598e+07	7.33774e+07	7.54397e+07	7.54397e+07	8.88034e+07	2.70274e+07	2.80444e+07	2.46943e+07
[truncated: 181 more columns]

## Sheet: tyrosine_all_norm_matrices
	-5P	-5G	-5A	-5C	-5S	-5T	-5V	-5I	-5L	-5M	-5F	-5Y	-5W	-5H	-5K	-5R	-5Q	-5N	-5D	-5E	-5s	-5t	-5y	-4P	-4G	-4A	-4C	-4S	-4T	-4V	-4I	-4L	-4M	-4F	-4Y	-4W	-4H	-4K	-4R	-4Q	-4N	-4D	-4E	-4s	-4t	-4y	-3P	-3G	-3A
ABL	0.0668	0.0689	0.0646	0.052	0.0564	0.0539	0.0485	0.0448	0.052	0.0536	0.0454	0.0454	0.0283	0.0597	0.06	0.0662	0.0594	0.0606	0.0575	0.0535	0.0507	0.0507	0.0658	0.068	0.0758	0.0687	0.0518	0.0478	0.0442	0.0561	0.0443	0.0547	0.0491	0.039	0.039	0.0345	0.0496	0.0485	0.053	0.0655	0.0502	0.0667	0.0843	0.0618	0.0618	0.0925	0.0634	0.0642	0.0568
ACK	0.0679	0.0818	0.0627	0.0617	0.0529	0.0528	0.0419	0.0463	0.0437	0.0453	0.0539	0.0539	0.0598	0.0583	0.0624	0.0727	0.0537	0.0553	0.0451	0.0435	0.043	0.043	0.0555	0.0723	0.0682	0.0665	0.0567	0.0458	0.0423	0.0436	0.0426	0.0433	0.0495	0.0584	0.0584	0.0697	0.0556	0.0664	0.0757	0.0647	0.0532	0.0409	0.0413	0.0398	0.0398	0.0493	0.0755	0.0653	0.0572
ALK	0.0675	0.064	0.059	0.0511	0.0476	0.0422	0.0455	0.0514	0.0546	0.0543	0.0558	0.0558	0.0535	0.0547	0.0642	0.0673	0.0526	0.0605	0.0561	0.0493	0.0529	0.0529	0.059	0.0717	0.0705	0.0684	0.0599	0.0431	0.0358	0.0446	0.0454	0.053	0.051	0.0567	0.0567	0.0515	0.0489	0.0531	0.0725	0.0607	0.049	0.0564	0.0678	0.0505	0.0505	0.0648	0.0611	0.0587	0.0517
ARG	0.0687	0.0715	0.0611	0.0448	0.0537	0.0513	0.0467	0.0398	0.0462	0.0505	0.046	0.046	0.0281	0.0621	0.0562	0.0654	0.06	0.0703	0.0597	0.0627	0.0591	0.0591	0.07	0.0742	0.0739	0.0644	0.0541	0.0451	0.0411	0.046	0.043	0.0484	0.0504	0.0375	0.0375	0.0346	0.0477	0.0515	0.0595	0.0671	0.0484	0.0731	0.0941	0.0594	0.0594	0.0829	0.0698	0.0638	0.058
AXL	0.0656	0.0753	0.0535	0.0525	0.0468	0.0467	0.0459	0.0538	0.0507	0.0542	0.0536	0.0536	0.0535	0.0598	0.0616	0.0699	0.0615	0.0566	0.0457	0.0451	0.0392	0.0392	0.0389	0.0603	0.0757	0.0645	0.0631	0.0485	0.0459	0.0479	0.0508	0.0547	0.0495	0.0527	0.0527	0.0489	0.0503	0.0638	0.0663	0.0599	0.0503	0.0491	0.061	0.0389	0.0389	0.0491	0.0696	0.0693	0.0483
BLK	0.0682	0.0705	0.0602	0.0403	0.0538	0.0477	0.0418	0.0424	0.04	0.0453	0.047	0.047	0.044	0.0543	0.0523	0.0539	0.0621	0.0604	0.081	0.0751	0.0749	0.0749	0.0777	0.0665	0.0743	0.0632	0.0539	0.0463	0.0455	0.0409	0.0463	0.0447	0.0507	0.0432	0.0432	0.0435	0.0488	0.0407	0.045	0.0605	0.0533	0.0934	0.0931	0.067	0.067	0.0784	0.051	0.0606	0.049
BMPR2_TYR	0.058	0.0617	0.0603	0.0661	0.0613	0.0613	0.0566	0.058	0.0539	0.0558	0.0664	0.0664	0.0642	0.0659	0.0589	0.0609	0.0647	0.0658	0.0804	0.0685	0.0795	0.0795	0.0918	0.0566	0.0603	0.0604	0.0648	0.0593	0.0593	0.0569	0.0538	0.056	0.0563	0.0706	0.0706	0.0713	0.0712	0.0547	0.0575	0.0617	0.0583	0.0819	0.0724	0.0765	0.0765	0.125	0.0537	0.0634	0.0592
BRK	0.061	0.0594	0.0572	0.0575	0.048	0.0432	0.0351	0.0493	0.055	0.0527	0.0595	0.0595	0.0764	0.0514	0.0509	0.0554	0.0553	0.0617	0.0636	0.0648	0.0599	0.0599	0.0631	0.0617	0.062	0.0599	0.0532	0.0463	0.0354	0.0412	0.0457	0.051	0.0468	0.062	0.062	0.072	0.0578	0.0387	0.0456	0.0543	0.068	0.0742	0.0773	0.0488	0.0488	0.0637	0.0483	0.0523	0.0528
BTK	0.055	0.0563	0.0546	0.0528	0.0426	0.0428	0.0536	0.0576	0.0523	0.0657	0.0672	0.0672	0.0632	0.0565	0.0491	0.0547	0.052	0.0652	0.0609	0.0508	0.053	0.053	0.0606	0.057	0.0572	0.0578	0.0565	0.0403	0.0366	0.0514	0.0561	0.0613	0.0571	0.0627	0.0627	0.0671	0.0547	0.0409	0.0535	0.0559	0.0457	0.0662	0.0785	0.0498	0.0498	0.0703	0.0537	0.0433	0.0394
CSFR	0.0718	0.0666	0.0607	0.0587	0.0571	0.056	0.0477	0.0435	0.0454	0.0505	0.0535	0.0535	0.0524	0.0555	0.0545	0.0484	0.0517	0.0622	0.0635	0.0591	0.0531	0.0531	0.0556	0.0746	0.0684	0.0597	0.0621	0.0539	0.05	0.0481	0.047	0.0476	0.0479	0.0456	0.0456	0.0569	0.0513	0.0488	0.0434	0.0512	0.052	0.0721	0.0817	0.062	0.062	0.0645	0.0652	0.0705	0.0568
CSK	0.0564	0.0639	0.0585	0.0607	0.0524	0.0498	0.0462	0.0583	0.0593	0.0562	0.076	0.076	0.0679	0.0552	0.0416	0.0408	0.0466	0.047	0.0597	0.0642	0.0564	0.0564	0.0966	0.057	0.0681	0.0642	0.0602	0.0459	0.0397	0.0432	0.0507	0.0478	0.0481	0.0622	0.0622	0.0562	0.0483	0.0451	0.0421	0.0596	0.0392	0.0721	0.1104	0.0571	0.0571	0.1574	0.0525	0.0508	0.0473
CTK	0.0588	0.0653	0.0539	0.0552	0.041	0.0513	0.0402	0.0512	0.0424	0.0469	0.052	0.052	0.0591	0.0563	0.0547	0.0603	0.0604	0.0614	0.0746	0.0701	0.0488	0.0488	0.0999	0.0611	0.0774	0.0651	0.0624	0.0446	0.0396	0.0371	0.0402	0.042	0.0416	0.0484	0.0484	0.0558	0.0541	0.0545	0.058	0.0612	0.0488	0.0716	0.0987	0.071	0.071	0.1669	0.0597	0.0528	0.0486
DDR1	0.0567	0.0587	0.0646	0.0582	0.0498	0.0474	0.0457	0.0404	0.0409	0.0453	0.0766	0.0766	0.0579	0.0628	0.0744	0.08	0.0568	0.0571	0.0426	0.0422	0.0431	0.0431	0.053	0.0581	0.0581	0.0658	0.0562	0.0464	0.046	0.0443	0.0398	0.045	0.0527	0.0647	0.0647	0.0572	0.0628	0.0777	0.0825	0.0604	0.0513	0.0429	0.0443	0.0403	0.0403	0.0504	0.0484	0.0525	0.0565
DDR2	0.0807	0.0769	0.0612	0.0494	0.0566	0.0503	0.0406	0.0305	0.039	0.0437	0.0402	0.0402	0.0419	0.0651	0.0791	0.093	0.0553	0.0561	0.0471	0.0428	0.0387	0.0387	0.0417	0.0846	0.0793	0.0514	0.0562	0.0487	0.0477	0.0361	0.0349	0.0323	0.0518	0.0404	0.0404	0.0377	0.0715	0.0891	0.1053	0.0561	0.0547	0.0382	0.0402	0.034	0.034	0.034	0.0637	0.0606	0.0521
EGFR	0.0596	0.0692	0.0551	0.0549	0.0489	0.0446	0.0473	0.053	0.0556	0.0534	0.0549	0.0549	0.0558	0.0549	0.0441	0.0483	0.053	0.0611	0.0745	0.0668	0.0664	0.0664	0.0937	0.0613	0.0609	0.0636	0.0579	0.0459	0.0373	0.0458	0.0445	0.0551	0.0475	0.0562	0.0562	0.0658	0.0428	0.0438	0.0424	0.0599	0.051	0.0876	0.0885	0.0783	0.0783	0.121	0.0519	0.0572	0.0499
EPHA1	0.0648	0.0698	0.0613	0.0545	0.0478	0.0402	0.0507	0.0523	0.0594	0.0538	0.0613	0.0613	0.0779	0.051	0.0625	0.0698	0.0508	0.0521	0.0418	0.0328	0.031	0.031	0.038	0.0628	0.0817	0.0692	0.061	0.0482	0.037	0.0459	0.0474	0.0556	0.0527	0.052	0.052	0.0634	0.051	0.0552	0.0684	0.0528	0.0473	0.048	0.0615	0.0338	0.0338	0.0489	0.0516	0.0596	0.0502
EPHA2	0.054	0.0637	0.054	0.0472	0.0464	0.046	0.05	0.0576	0.0581	0.0543	0.062	0.062	0.0641	0.0509	0.0485	0.0511	0.0548	0.059	0.0685	0.057	0.07	0.07	0.078	0.0597	0.07	0.0579	0.0726	0.0453	0.0439	0.0446	0.0555	0.0583	0.0548	0.0608	0.0608	0.0623	0.0469	0.0409	0.0484	0.0585	0.0446	0.0696	0.0782	0.0676	0.0676	0.0858	0.06	0.0471	0.0439
EPHA3	0.0606	0.0567	0.0513	0.0465	0.0465	0.043	0.0464	0.0555	0.0618	0.0495	0.0639	0.0639	0.0848	0.0553	0.056	0.0546	0.0569	0.0573	0.0527	0.0471	0.0474	0.0474	0.0637	0.059	0.0559	0.0574	0.0487	0.0436	0.0363	0.0502	0.0541	0.0743	0.0465	0.072	0.072	0.0819	0.0477	0.051	0.047	0.0603	0.0454	0.0591	0.0583	0.0473	0.0473	0.0627	0.0569	0.0474	0.0459
EPHA4	0.0586	0.0566	0.0561	0.0509	0.0512	0.0475	0.051	0.0545	0.0572	0.0561	0.0598	0.0598	0.0632	0.0533	0.0536	0.0544	0.0528	0.0558	0.0619	0.0565	0.0507	0.0507	0.0596	0.0622	0.0617	0.0573	0.0626	0.0511	0.0453	0.0478	0.0535	0.0562	0.0501	0.0645	0.0645	0.0627	0.0482	0.0465	0.0463	0.0578	0.0498	0.0711	0.0682	0.0554	0.0554	0.0603	0.0522	0.0447	0.0424
EPHA5	0.0546	0.0635	0.0488	0.0534	0.0457	0.0458	0.042	0.0541	0.0546	0.0565	0.0592	0.0592	0.062	0.0599	0.0512	0.0537	0.0657	0.0616	0.0617	0.0594	0.051	0.051	0.0641	0.0644	0.0658	0.0575	0.0552	0.0416	0.0356	0.0431	0.0461	0.0556	0.0495	0.0618	0.0618	0.0584	0.0564	0.0432	0.0491	0.0669	0.0537	0.0677	0.0836	0.0529	0.0529	0.0717	0.0529	0.0472	0.0411
EPHA6	0.057	0.0676	0.0818	0.06	0.0527	0.0506	0.053	0.0393	0.0391	0.0445	0.045	0.045	0.0545	0.067	0.064	0.0805	0.0554	0.0545	0.0497	0.0438	0.0381	0.0381	0.0376	0.0639	0.0704	0.087	0.0565	0.0459	0.0419	0.0669	0.0721	0.047	0.049	0.0477	0.0477	0.0497	0.0541	0.0525	0.0584	0.0523	0.0419	0.0419	0.0575	0.0444	0.0444	0.0406	0.0487	0.0474	0.0522
EPHA7	0.0614	0.0661	0.057	0.0578	0.0463	0.0473	0.0461	0.058	0.0534	0.0512	0.0575	0.0575	0.0638	0.0533	0.0551	0.0611	0.0522	0.0609	0.0583	0.051	0.0463	0.0463	0.0624	0.0739	0.0745	0.0656	0.0591	0.0436	0.0374	0.0457	0.0522	0.0615	0.0491	0.0597	0.0597	0.0593	0.0474	0.0486	0.0525	0.058	0.0429	0.0647	0.0636	0.0487	0.0487	0.0601	0.0639	0.0529	0.0454
EPHA8	0.0598	0.0674	0.054	0.055	0.0464	0.0434	0.0472	0.0531	0.0527	0.0567	0.0567	0.0567	0.066	0.059	0.0483	0.0491	0.0543	0.0581	0.0652	0.0626	0.0538	0.0538	0.0708	0.0541	0.0653	0.0614	0.0646	0.0466	0.0372	0.0433	0.0469	0.0501	0.0468	0.0595	0.0595	0.0613	0.0483	0.0397	0.0454	0.062	0.0533	0.0821	0.0966	0.0548	0.0548	0.0763	0.0515	0.0499	0.0373
EPHB1	0.0526	0.0544	0.0503	0.0404	0.0467	0.0421	0.0527	0.0531	0.0615	0.0515	0.0596	0.0596	0.0639	0.0519	0.0581	0.0562	0.0626	0.0627	0.0641	0.0559	0.0564	0.0564	0.0695	0.0669	0.0637	0.0555	0.0488	0.0401	0.037	0.0475	0.0504	0.0597	0.0484	0.066	0.066	0.0632	0.0485	0.0517	0.05	0.0662	0.0469	0.0681	0.07	0.0525	0.0525	0.0623	0.0665	0.0499	0.0476
EPHB2	0.0663	0.0584	0.0565	0.0455	0.0489	0.0404	0.0532	0.0503	0.0526	0.0523	0.054	0.054	0.0594	0.0512	0.0553	0.0533	0.0624	0.0614	0.069	0.0553	0.0487	0.0487	0.062	0.0603	0.0709	0.0591	0.0542	0.0499	0.037	0.0473	0.0499	0.0535	0.0482	0.0615	0.0615	0.0585	0.0484	0.0435	0.0445	0.0695	0.0521	0.0749	0.0709	0.0497	0.0497	0.058	0.0525	0.047	0.0425
EPHB3	0.0587	0.0732	0.0545	0.0555	0.0483	0.0423	0.0442	0.0635	0.0544	0.05	0.0642	0.0642	0.0697	0.0518	0.0551	0.0574	0.0549	0.0598	0.0512	0.0468	0.0462	0.0462	0.0461	0.0587	0.0763	0.0638	0.0632	0.0456	0.0423	0.0432	0.0562	0.0533	0.0474	0.0604	0.0604	0.0585	0.05	0.0499	0.0467	0.0619	0.0512	0.0574	0.0771	0.0485	0.0485	0.0586	0.0624	0.0585	0.0447
EPHB4	0.0703	0.0766	0.0586	0.0491	0.0529	0.0503	0.0444	0.0431	0.0466	0.0527	0.0497	0.0497	0.0539	0.0555	0.0582	0.0648	0.0504	0.0571	0.0623	0.0525	0.0499	0.0499	0.0614	0.0747	0.0773	0.0653	0.0576	0.0508	0.0386	0.0486	0.0536	0.0443	0.0535	0.0502	0.0502	0.0477	0.0523	0.0529	0.055	0.0621	0.0494	0.0603	0.0634	0.0475	0.0475	0.06	0.0673	0.0548	0.053
ETK	0.066	0.0627	0.0584	0.0462	0.0513	0.0437	0.0482	0.0475	0.0565	0.0521	0.0551	0.0551	0.0482	0.0512	0.0571	0.0586	0.0609	0.0637	0.0617	0.057	0.0547	0.0547	0.0581	0.0707	0.0741	0.0576	0.0567	0.0443	0.0402	0.041	0.0469	0.0491	0.0532	0.0475	0.0475	0.0432	0.0481	0.0499	0.0548	0.0698	0.0572	0.0729	0.0794	0.0604	0.0604	0.068	0.063	0.0532	0.0551
FAK	0.0519	0.0614	0.0517	0.0599	0.0446	0.0449	0.0491	0.0619	0.0576	0.0579	0.0564	0.0564	0.0593	0.0519	0.0448	0.0482	0.0505	0.0542	0.0771	0.0764	0.0773	0.0773	0.0862	0.0497	0.0598	0.052	0.0558	0.0436	0.0402	0.0462	0.0538	0.0601	0.0477	0.0672	0.0672	0.0703	0.0495	0.0393	0.0403	0.0556	0.051	0.0841	0.0895	0.0966	0.0966	0.1118	0.0369	0.0473	0.0374
FER	0.0567	0.0651	0.0585	0.054	0.0472	0.0458	0.0448	0.0561	0.0543	0.0588	0.054	0.054	0.0577	0.0545	0.0462	0.0499	0.0582	0.062	0.0677	0.0626	0.0608	0.0608	0.0628	0.0599	0.0622	0.0613	0.0559	0.0441	0.0369	0.0459	0.0511	0.0532	0.0517	0.0584	0.0584	0.0594	0.0492	0.0443	0.042	0.0633	0.0541	0.0728	0.0903	0.0668	0.0668	0.0903	0.0539	0.0613	0.0455
FES	0.0491	0.0607	0.0556	0.0482	0.0432	0.0456	0.0585	0.0593	0.0605	0.0687	0.0636	0.0636	0.0598	0.0544	0.0426	0.0475	0.0655	0.0633	0.0522	0.05	0.0489	0.0489	0.0859	0.0563	0.0779	0.07	0.057	0.0407	0.0369	0.0547	0.0611	0.0611	0.0661	0.063	0.063	0.0623	0.0411	0.0342	0.0344	0.063	0.0424	0.0643	0.0705	0.0526	0.0526	0.1017	0.051	0.0547	0.0478
FGFR1	0.053	0.062	0.0583	0.0503	0.0549	0.0412	0.0418	0.0511	0.0495	0.0528	0.0498	0.0498	0.0527	0.0582	0.0622	0.0719	0.066	0.0686	0.0583	0.0477	0.0387	0.0387	0.0424	0.0678	0.068	0.0618	0.0593	0.051	0.0427	0.0438	0.0457	0.0427	0.0446	0.0503	0.0503	0.0681	0.0583	0.0568	0.058	0.0665	0.0568	0.0566	0.0603	0.0428	0.0428	0.0595	0.0534	0.06	0.0522
FGFR2	0.056	0.0704	0.0516	0.0464	0.0522	0.049	0.0397	0.0448	0.0458	0.0468	0.0534	0.0534	0.0538	0.067	0.0738	0.0744	0.0529	0.0585	0.0605	0.0494	0.0472	0.0472	0.0507	0.0651	0.0665	0.063	0.0578	0.0474	0.04	0.042	0.043	0.045	0.0451	0.0527	0.0527	0.0623	0.0665	0.063	0.0698	0.0573	0.0522	0.0556	0.0633	0.0491	0.0491	0.0613	0.0514	0.0604	0.0519
FGFR3	0.0598	0.0641	0.0548	0.0434	0.054	0.0456	0.0379	0.0362	0.0417	0.0474	0.0516	0.0516	0.0567	0.0664	0.0708	0.0707	0.0563	0.064	0.0661	0.0561	0.0643	0.0643	0.0727	0.0667	0.0692	0.0613	0.0595	0.0482	0.0391	0.0389	0.041	0.0422	0.05	0.0518	0.0518	0.0652	0.0593	0.052	0.0563	0.0611	0.0513	0.0677	0.0787	0.0667	0.0667	0.0861	0.0502	0.0522	0.0499
FGFR4	0.0653	0.073	0.0562	0.0463	0.0475	0.0448	0.0433	0.0516	0.0499	0.0505	0.0441	0.0441	0.0451	0.0599	0.0469	0.0481	0.0573	0.0609	0.0788	0.0769	0.0719	0.0719	0.0758	0.061	0.0678	0.0633	0.0535	0.0472	0.0358	0.0412	0.0406	0.0449	0.0426	0.0489	0.0489	0.0567	0.0543	0.0388	0.0371	0.0595	0.0574	0.0913	0.1117	0.1027	0.1027	0.1359	0.0479	0.0607	0.0525
FGR	0.064	0.0691	0.0547	0.0532	0.0486	0.0416	0.0416	0.0504	0.0522	0.0525	0.0592	0.0592	0.0766	0.0537	0.0551	0.061	0.0524	0.0587	0.0614	0.0472	0.0569	0.0569	0.0585	0.0649	0.0636	0.0574	0.0534	0.0467	0.0378	0.0407	0.0461	0.0597	0.0461	0.0594	0.0594	0.0804	0.0519	0.0476	0.0486	0.0575	0.0443	0.0719	0.0754	0.0585	0.0585	0.0769	0.0567	0.0642	0.0489
FLT3	0.0463	0.0646	0.0529	0.0593	0.0398	0.034	0.0437	0.0484	0.0554	0.0483	0.0555	0.0555	0.0515	0.0542	0.0585	0.0792	0.0648	0.0754	0.0634	0.0641	0.0568	0.0568	0.0616	0.0501	0.0673	0.0586	0.0712	0.0364	0.0341	0.0449	0.0507	0.0568	0.0494	0.0558	0.0558	0.0638	0.0521	0.0486	0.0513	0.0672	0.0528	0.0736	0.0864	0.0493	0.0493	0.0796	0.0399	0.0437	0.0425
FRK	0.0616	0.0671	0.0586	0.0553	0.0465	0.0444	0.0458	0.0596	0.0605	0.0625	0.0593	0.0593	0.0618	0.0552	0.0477	0.048	0.0537	0.0541	0.0622	0.0517	0.0474	0.0474	0.0482	0.0612	0.0707	0.0615	0.0577	0.044	0.0352	0.0441	0.0513	0.0552	0.0516	0.0575	0.0575	0.0607	0.0507	0.04	0.0427	0.0588	0.0493	0.0632	0.1023	0.0505	0.0505	0.0872	0.0575	0.0605	0.0449
FYN	0.0652	0.0631	0.0568	0.0492	0.0481	0.0433	0.0467	0.0463	0.0518	0.0502	0.0552	0.0552	0.0556	0.0513	0.0501	0.0492	0.0543	0.0539	0.0835	0.0753	0.073	0.073	0.0735	0.0736	0.0648	0.0598	0.0554	0.0452	0.0407	0.0456	0.0442	0.0504	0.0436	0.0554	0.0554	0.0541	0.0403	0.0345	0.0413	0.06	0.0502	0.0912	0.1052	0.0789	0.0789	0.0846	0.0538	0.0506	0.0437
HCK	0.0644	0.0658	0.061	0.0491	0.0523	0.047	0.0507	0.0512	0.0608	0.0612	0.0548	0.0548	0.055	0.0504	0.0505	0.0429	0.055	0.0553	0.0656	0.0562	0.0607	0.0607	0.0613	0.0638	0.073	0.0638	0.0562	0.0423	0.0394	0.0514	0.0543	0.0658	0.0616	0.0537	0.0537	0.0673	0.0472	0.035	0.0381	0.0519	0.0454	0.0646	0.0814	0.0581	0.0581	0.0776	0.0592	0.0569	0.0528
HER2	0.0548	0.0624	0.05	0.0388	0.0493	0.0491	0.0508	0.0505	0.0591	0.0559	0.059	0.059	0.0551	0.058	0.0551	0.057	0.058	0.0634	0.0579	0.0546	0.0632	0.0632	0.0695	0.0514	0.0664	0.054	0.0605	0.0473	0.0423	0.0452	0.0547	0.0552	0.0533	0.0564	0.0564	0.0609	0.0484	0.0463	0.0529	0.0652	0.0559	0.066	0.0781	0.0697	0.0697	0.1059	0.0442	0.0558	0.0424
HER4	0.0504	0.0554	0.0587	0.0494	0.0502	0.0439	0.0453	0.0457	0.052	0.0495	0.06	0.06	0.0696	0.0555	0.0507	0.0498	0.0684	0.0644	0.0694	0.061	0.067	0.067	0.0728	0.0636	0.0606	0.0747	0.0545	0.049	0.0298	0.0465	0.0438	0.0517	0.042	0.0625	0.0625	0.0626	0.0421	0.0407	0.0361	0.0808	0.0479	0.0758	0.0898	0.0784	0.0784	0.0898	0.0535	0.0523	0.0478
IGF1R	0.0592	0.0589	0.0471	0.0477	0.0477	0.048	0.0438	0.0554	0.0509	0.053	0.0562	0.0562	0.0546	0.0535	0.0546	0.0623	0.0604	0.0624	0.0738	0.0584	0.061	0.061	0.0823	0.0544	0.0571	0.0563	0.0509	0.0455	0.0358	0.0437	0.0455	0.0492	0.0486	0.0581	0.0581	0.0537	0.0509	0.0479	0.0543	0.0634	0.0539	0.0782	0.1032	0.0657	0.0657	0.0918	0.0508	0.0551	0.0496
INSR	0.0531	0.0686	0.0596	0.0727	0.0498	0.046	0.0444	0.0519	0.0507	0.0542	0.0463	0.0463	0.0501	0.0542	0.0614	0.063	0.0609	0.0679	0.0633	0.0546	0.0427	0.0427	0.0551	0.0653	0.0754	0.0604	0.0671	0.0452	0.0406	0.0414	0.0454	0.0488	0.0446	0.057	0.057	0.0601	0.0536	0.0464	0.0507	0.0679	0.0522	0.0721	0.0728	0.0604	0.0604	0.0709	0.0503	0.0485	0.0514
IRR	0.0612	0.0624	0.0642	0.0555	0.055	0.0502	0.0504	0.0544	0.0515	0.0525	0.0565	0.0565	0.0479	0.0683	0.0799	0.0746	0.0702	0.0708	0.0708	0.0645	0.067	0.067	0.0635	0.0598	0.0674	0.0623	0.0581	0.0529	0.0548	0.0485	0.0482	0.0464	0.0533	0.0534	0.0534	0.0488	0.0671	0.0659	0.0657	0.0744	0.071	0.088	0.0798	0.0748	0.0748	0.058	0.0521	0.0607	0.0598
ITK	0.0593	0.063	0.0554	0.054	0.056	0.0501	0.0443	0.0399	0.042	0.0498	0.052	0.052	0.0384	0.0626	0.0591	0.0633	0.0688	0.069	0.0671	0.0599	0.0493	0.0493	0.1149	0.0641	0.0648	0.0571	0.0557	0.0581	0.0448	0.0467	0.0422	0.0413	0.0453	0.0373	0.0373	0.0392	0.056	0.0529	0.0583	0.0773	0.0638	0.074	0.0766	0.0564	0.0564	0.0686	0.0706	0.0671	0.0526
JAK1	0.0692	0.0647	0.0586	0.0479	0.0502	0.0447	0.0529	0.0579	0.0604	0.0593	0.0571	0.0571	0.0636	0.0518	0.056	0.0506	0.053	0.0508	0.0509	0.0484	0.0457	0.0457	0.0514	0.0739	0.066	0.0667	0.0525	0.0469	0.0377	0.0512	0.0478	0.0621	0.0546	0.0681	0.0681	0.068	0.0438	0.0473	0.0516	0.0606	0.0435	0.0535	0.0566	0.0485	0.0485	0.0516	0.0786	0.0618	0.0575
JAK2	0.0679	0.0612	0.0602	0.0483	0.0515	0.0458	0.0549	0.0587	0.0595	0.0581	0.0592	0.0592	0.0529	0.0511	0.0502	0.0487	0.0563	0.0567	0.0555	0.0515	0.0503	0.0503	0.0641	0.0645	0.0757	0.0594	0.0527	0.0429	0.0398	0.0465	0.0535	0.0583	0.0554	0.0608	0.0608	0.0582	0.0516	0.0478	0.0492	0.0618	0.0472	0.0575	0.0699	0.0558	0.0558	0.078	0.0808	0.0653	0.0568
JAK3	0.0646	0.0748	0.0684	0.0587	0.0656	0.0608	0.0482	0.046	0.0496	0.0518	0.0639	0.0639	0.0743	0.0701	0.0702	0.0713	0.0607	0.0591	0.0683	0.0588	0.0545	0.0545	0.0516	0.0693	0.0667	0.0669	0.0684	0.0671	0.0524	0.0437	0.0426	0.0454	0.053	0.0654	0.0654	0.0745	0.0649	0.0569	0.0721	0.0694	0.065	0.0677	0.0765	0.0634	0.0634	0.0634	0.0667	0.0671	0.0635
KIT	0.0629	0.0675	0.0558	0.0566	0.0546	0.0547	0.0443	0.0483	0.0472	0.0471	0.0542	0.0542	0.0608	0.0577	0.057	0.0532	0.0495	0.0597	0.0679	0.0576	0.0698	0.0698	0.0778	0.0622	0.0649	0.0609	0.0587	0.0519	0.0464	0.043	0.0495	0.0445	0.048	0.0541	0.0541	0.0607	0.0507	0.0448	0.0516	0.0581	0.0511	0.0738	0.0837	0.0751	0.0751	0.0823	0.0593	0.0611	0.0572
LCK	0.0681	0.0649	0.0586	0.0564	0.0498	0.0467	0.039	0.0464	0.0481	0.0488	0.0533	0.0533	0.0539	0.0534	0.0473	0.0544	0.0641	0.0687	0.0713	0.0629	0.0648	0.0648	0.0478	0.0668	0.0694	0.0597	0.0632	0.0492	0.0408	0.0416	0.044	0.0512	0.044	0.0456	0.0456	0.0549	0.0542	0.037	0.0456	0.0659	0.0617	0.0776	0.0908	0.0629	0.0629	0.0909	0.0564	0.061	0.0486
LIMK1_TYR	0.0585	0.0639	0.0584	0.0632	0.0574	0.0447	0.0523	0.0591	0.0548	0.0527	0.0689	0.0689	0.1015	0.0681	0.0714	0.0837	0.0536	0.0564	0.0461	0.0508	0.0439	0.0439	0.0465	0.066	0.0673	0.0659	0.0618	0.0599	0.0512	0.0505	0.048	0.0521	0.0523	0.064	0.064	0.0888	0.0596	0.0813	0.088	0.0625	0.0553	0.0508	0.0477	0.06	0.06	0.0417	0.0639	0.0649	0.0566
LIMK2_TYR	0.0716	0.0653	0.0644	0.0624	0.0567	0.0567	0.0484	0.0511	0.0531	0.0465	0.0575	0.0575	0.0877	0.0707	0.0914	0.0953	0.0558	0.0532	0.0427	0.0452	0.0419	0.0419	0.0474	0.0744	0.0795	0.0725	0.0626	0.0599	0.0599	0.0489	0.0432	0.051	0.0494	0.0536	0.0536	0.0723	0.062	0.0914	0.097	0.0617	0.058	0.0448	0.0402	0.0448	0.0448	0.0392	0.0831	0.0774	0.0652
LTK	0.0633	0.0659	0.0585	0.052	0.0462	0.039	0.0453	0.0466	0.0555	0.0469	0.0562	0.0562	0.0552	0.0534	0.0683	0.0732	0.0548	0.0648	0.0566	0.0503	0.0495	0.0495	0.0589	0.0667	0.0662	0.0702	0.0578	0.0377	0.0334	0.0408	0.0423	0.056	0.0488	0.0582	0.0582	0.058	0.0491	0.0585	0.0837	0.0609	0.0477	0.0545	0.067	0.0492	0.0492	0.0619	0.0538	0.0546	0.0495
LYN	0.0571	0.0577	0.0583	0.0506	0.0463	0.0425	0.0492	0.0566	0.0571	0.0596	0.059	0.059	0.0683	0.0484	0.0447	0.0423	0.0608	0.0607	0.0707	0.0606	0.0618	0.0618	0.0674	0.055	0.0635	0.0603	0.0577	0.04	0.0372	0.0446	0.0512	0.0689	0.0551	0.08	0.08	0.0696	0.0356	0.0323	0.0334	0.0659	0.0456	0.072	0.0895	0.0633	0.0633	0.0806	0.069	0.0521	0.0427
MER	0.0688	0.073	0.0613	0.0498	0.0435	0.0486	0.0479	0.0494	0.0552	0.0556	0.0572	0.0572	0.0313	0.0552	0.0584	0.0629	0.0605	0.0628	0.0544	0.0541	0.0501	0.0501	0.0532	0.0695	0.0813	0.0709	0.0507	0.0448	0.037	0.0481	0.0467	0.0569	0.0538	0.033	0.033	0.033	0.0495	0.0506	0.0665	0.0647	0.0514	0.0623	0.08	0.0501	0.0501	0.063	0.0733	0.0709	0.0561
MET	0.0642	0.0618	0.0584	0.0511	0.0555	0.0496	0.0409	0.04	0.0402	0.0407	0.0483	0.0483	0.0726	0.0557	0.066	0.0654	0.0542	0.0553	0.0706	0.0605	0.0734	0.0734	0.0912	0.0657	0.0672	0.0579	0.0546	0.0527	0.0426	0.0395	0.041	0.0404	0.0415	0.0508	0.0508	0.0659	0.0509	0.0478	0.0553	0.0593	0.0546	0.0779	0.0892	0.0768	0.0768	0.1191	0.068	0.0677	0.0543
MKK4_TYR	0.0681	0.0735	0.0662	0.0626	0.0513	0.0493	0.0445	0.0553	0.0565	0.0546	0.0732	0.0732	0.075	0.0692	0.0572	0.0606	0.0564	0.0615	0.062	0.0662	0.074	0.074	0.0741	0.0675	0.0753	0.0697	0.0615	0.0525	0.0577	0.0482	0.0491	0.0566	0.0574	0.0665	0.0665	0.0773	0.0626	0.0549	0.0635	0.0611	0.0537	0.0683	0.0683	0.0804	0.0804	0.0735	0.058	0.0601	0.0572
MKK6_TYR	0.0641	0.0652	0.0668	0.0643	0.0589	0.0502	0.0486	0.0499	0.0494	0.0497	0.0647	0.0647	0.0673	0.0689	0.0577	0.058	0.0628	0.0724	0.0784	0.0761	0.0836	0.0836	0.0787	0.0683	0.0757	0.0677	0.0637	0.0565	0.0618	0.051	0.0449	0.0565	0.0554	0.0579	0.0579	0.0698	0.0649	0.0526	0.0597	0.0669	0.0604	0.0748	0.0736	0.0806	0.0806	0.0687	0.0532	0.0607	0.0629
MKK7_TYR	0.0619	0.0651	0.0618	0.0627	0.0618	0.0618	0.0501	0.0544	0.0571	0.0556	0.0709	0.0709	0.069	0.0684	0.0725	0.0724	0.0595	0.06	0.064	0.0573	0.0696	0.0696	0.0695	0.0693	0.0745	0.0655	0.0649	0.0621	0.0621	0.0527	0.0551	0.0559	0.055	0.0674	0.0674	0.0665	0.0605	0.0664	0.0703	0.0609	0.0556	0.062	0.0623	0.0655	0.0655	0.0658	0.0661	0.0784	0.0552
MST1R	0.0668	0.0708	0.0611	0.0573	0.0608	0.0553	0.0587	0.0583	0.0667	0.0609	0.0689	0.0689	0.0596	0.0618	0.0704	0.0739	0.0591	0.054	0.0559	0.0532	0.0497	0.0497	0.0576	0.0724	0.0782	0.0641	0.0724	0.0544	0.0513	0.0556	0.0532	0.065	0.0588	0.0686	0.0686	0.0596	0.0529	0.0673	0.0683	0.0623	0.0498	0.0637	0.0604	0.0474	0.0474	0.0652	0.0683	0.0756	0.0583
MUSK	0.0559	0.059	0.0607	0.0539	0.0447	0.0369	0.0534	0.0525	0.0648	0.0627	0.0741	0.0741	0.0692	0.0495	0.0509	0.0495	0.0615	0.0577	0.0545	0.0426	0.0429	0.0429	0.0565	0.0605	0.0631	0.0693	0.0593	0.04	0.0349	0.049	0.0565	0.0628	0.0553	0.0769	0.0769	0.0771	0.0543	0.0456	0.054	0.0587	0.0487	0.0424	0.051	0.0326	0.0326	0.0535	0.0481	0.0545	0.0535
MYT1_TYR	0.0526	0.0564	0.0728	0.0674	0.0597	0.0488	0.058	0.0639	0.0554	0.0567	0.0735	0.0735	0.0786	0.0721	0.0748	0.082	0.0534	0.0553	0.0463	0.0482	0.0449	0.0449	0.0531	0.071	0.0794	0.0747	0.0695	0.0579	0.0553	0.0585	0.0563	0.0474	0.0547	0.0661	0.0661	0.0717	0.0632	0.0641	0.0786	0.058	0.0544	0.0495	0.0525	0.057	0.057	0.0525	0.0695	0.0715	0.0748
NEK10_TYR	0.0666	0.0729	0.0675	0.0688	0.0606	0.045	0.046	0.0543	0.0516	0.0542	0.0606	0.0606	0.0563	0.0716	0.0749	0.0819	0.0582	0.0617	0.0603	0.0613	0.0484	0.0484	0.0507	0.071	0.0724	0.0708	0.0659	0.0507	0.0505	0.0421	0.0503	0.0532	0.063	0.0597	0.0597	0.0607	0.0715	0.0793	0.0746	0.0609	0.0525	0.062	0.056	0.04	0.04	0.0459	0.0591	0.0613	0.0655
PDGFRA	0.0491	0.057	0.049	0.054	0.0454	0.0475	0.0478	0.0608	0.0616	0.0613	0.0616	0.0616	0.0703	0.0641	0.0553	0.0659	0.0578	0.0594	0.0451	0.0409	0.0437	0.0437	0.0568	0.0587	0.0599	0.0577	0.0562	0.0445	0.0414	0.0497	0.0509	0.0589	0.0488	0.0674	0.0674	0.0889	0.0535	0.0589	0.0583	0.0593	0.0462	0.0499	0.0472	0.0413	0.0413	0.0645	0.0603	0.0596	0.0472
PDGFRB	0.0552	0.0614	0.0509	0.0504	0.0509	0.0422	0.04	0.0487	0.0468	0.0496	0.0501	0.0501	0.0548	0.0602	0.059	0.0761	0.067	0.0621	0.0627	0.0621	0.0469	0.0469	0.0559	0.0644	0.0637	0.0568	0.0543	0.0483	0.0422	0.0431	0.0453	0.0441	0.0453	0.0564	0.0564	0.0708	0.0601	0.0584	0.0634	0.0632	0.0572	0.0619	0.0553	0.0484	0.0484	0.0716	0.0601	0.0571	0.0491
PDHK1_TYR	0.059	0.0608	0.0528	0.062	0.0608	0.0608	0.0439	0.0528	0.0566	0.0523	0.0633	0.0633	0.0815	0.071	0.0608	0.0584	0.061	0.0642	0.0778	0.0836	0.0907	0.0907	0.0919	0.0569	0.0662	0.0559	0.0718	0.0597	0.0597	0.0475	0.0472	0.055	0.0571	0.066	0.066	0.0785	0.0627	0.054	0.0557	0.0737	0.0623	0.0828	0.0786	0.0951	0.0951	0.0853	0.0664	0.0643	0.053
PDHK3_TYR	0.0678	0.0698	0.0686	0.0642	0.0562	0.0457	0.0527	0.0546	0.0594	0.0487	0.0624	0.0624	0.0718	0.0664	0.0681	0.0623	0.0611	0.0561	0.0681	0.0621	0.0525	0.0525	0.0471	0.068	0.0829	0.0716	0.0666	0.0553	0.0561	0.0517	0.0516	0.0563	0.0527	0.0507	0.0507	0.067	0.0599	0.0626	0.074	0.0622	0.0616	0.0686	0.0589	0.0553	0.0553	0.0434	0.1072	0.0773	0.0603
PDHK4_TYR	0.0697	0.069	0.0545	0.0772	0.0642	0.0642	0.0426	0.0483	0.0517	0.0506	0.0584	0.0584	0.0739	0.0691	0.0638	0.0621	0.0646	0.0669	0.0818	0.073	0.0892	0.0892	0.0798	0.0687	0.0743	0.0591	0.0741	0.0624	0.0624	0.0418	0.0462	0.0517	0.0513	0.0587	0.0587	0.0856	0.0614	0.059	0.0663	0.0637	0.0633	0.0793	0.0695	0.0824	0.0824	0.0738	0.109	0.0786	0.0501
PINK1_TYR	0.0569	0.0585	0.0572	0.0643	0.0579	0.0579	0.0546	0.0555	0.0512	0.0531	0.0615	0.0615	0.0809	0.0679	0.0736	0.0845	0.0554	0.0558	0.0682	0.065	0.066	0.066	0.0694	0.0518	0.0553	0.0593	0.0597	0.0588	0.0588	0.0511	0.0542	0.0496	0.0499	0.0685	0.0685	0.0819	0.0629	0.0645	0.0842	0.0584	0.0544	0.0657	0.0884	0.065	0.065	0.0728	0.0532	0.0524	0.0558
PYK2	0.0559	0.0635	0.0571	0.0484	0.0544	0.0458	0.0514	0.0544	0.0576	0.0602	0.0592	0.0592	0.051	0.0585	0.0627	0.0642	0.0498	0.0567	0.0529	0.0445	0.0454	0.0454	0.0522	0.0633	0.0684	0.0639	0.0469	0.0515	0.0377	0.0478	0.0472	0.0593	0.0522	0.0714	0.0714	0.0721	0.0559	0.0508	0.0538	0.051	0.0521	0.0542	0.0472	0.0405	0.0405	0.0536	0.0539	0.0593	0.0575
RET	0.0611	0.0684	0.0584	0.0478	0.0528	0.0496	0.043	0.0437	0.0485	0.0486	0.0506	0.0506	0.049	0.0578	0.0738	0.079	0.0583	0.0586	0.0514	0.0478	0.0487	0.0487	0.0637	0.0681	0.0707	0.0601	0.0565	0.0495	0.0421	0.0408	0.0416	0.0493	0.0517	0.0489	0.0489	0.049	0.0557	0.0698	0.0726	0.0644	0.0477	0.0565	0.0613	0.0536	0.0536	0.0681	0.0638	0.0655	0.0476
ROS	0.0689	0.0726	0.0647	0.0501	0.0537	0.0517	0.0488	0.0488	0.049	0.0512	0.0482	0.0482	0.0495	0.055	0.0602	0.0621	0.0535	0.0584	0.0551	0.0485	0.0484	0.0484	0.0498	0.066	0.0753	0.0675	0.0566	0.0499	0.0402	0.0477	0.0459	0.0553	0.0475	0.0488	0.0488	0.054	0.0493	0.058	0.0546	0.0617	0.0519	0.0605	0.0658	0.0478	0.0478	0.0606	0.0681	0.0668	0.0496
SRC	0.067	0.0643	0.0559	0.0486	0.053	0.0471	0.0455	0.0459	0.0499	0.0501	0.0571	0.0571	0.0703	0.0484	0.0421	0.0449	0.0542	0.0605	0.0754	0.0683	0.0762	0.0762	0.0808	0.065	0.064	0.0622	0.0642	0.0443	0.0384	0.0436	0.0501	0.053	0.0506	0.0667	0.0667	0.0729	0.0486	0.0315	0.0374	0.0523	0.0441	0.0823	0.0931	0.0723	0.0723	0.1092	0.0452	0.0521	0.0483
SRMS	0.0671	0.0658	0.0565	0.0518	0.054	0.0488	0.0502	0.0512	0.051	0.0553	0.0559	0.0559	0.0534	0.0483	0.0505	0.0526	0.0563	0.0598	0.0634	0.0597	0.0575	0.0575	0.0672	0.0682	0.0601	0.0625	0.054	0.049	0.0419	0.0471	0.0453	0.0573	0.0551	0.061	0.061	0.0664	0.0468	0.0426	0.0482	0.0621	0.0525	0.068	0.0657	0.0532	0.0532	0.0705	0.0513	0.0595	0.0513
SYK	0.0537	0.0573	0.053	0.0495	0.0497	0.0403	0.0429	0.0527	0.0576	0.0524	0.0566	0.0566	0.0634	0.0518	0.0378	0.0398	0.06	0.0625	0.0855	0.083	0.103	0.103	0.1221	0.0598	0.0536	0.0592	0.0558	0.0421	0.0361	0.045	0.043	0.055	0.0455	0.0594	0.0594	0.066	0.0427	0.033	0.0356	0.0617	0.0482	0.1051	0.1089	0.131	0.131	0.166	0.0482	0.0498	0.0408
TEC	0.0527	0.0567	0.0491	0.0436	0.0511	0.0419	0.0493	0.0439	0.0512	0.0563	0.0522	0.0522	0.0476	0.0629	0.059	0.0636	0.0669	0.067	0.0699	0.0588	0.0555	0.0555	0.0497	0.0549	0.0574	0.0608	0.0574	0.0428	0.0348	0.0436	0.0476	0.0531	0.0525	0.0541	0.0541	0.0545	0.0537	0.0513	0.0495	0.0711	0.0559	0.0781	0.084	0.0571	0.0571	0.0564	0.0534	0.0509	0.0512
TESK1_TYR	0.069	0.0656	0.0586	0.0701	0.059	0.0493	0.0551	0.0538	0.0539	0.0513	0.0552	0.0552	0.1013	0.0609	0.0845	0.0792	0.052	0.0602	0.0531	0.0464	0.0485	0.0485	0.0444	0.0727	0.0705	0.0608	0.0614	0.0643	0.0576	0.0547	0.0514	0.051	0.0543	0.0615	0.0615	0.0939	0.0593	0.0787	0.0748	0.0557	0.0575	0.0536	0.0495	0.0581	0.0581	0.0418	0.0849	0.0697	0.0546
TIE2	0.0537	0.0646	0.042	0.0687	0.0535	0.053	0.0473	0.0538	0.0499	0.0527	0.0656	0.0656	0.05	0.0575	0.0699	0.076	0.0572	0.0635	0.0469	0.0429	0.0381	0.0381	0.0357	0.0595	0.0722	0.0565	0.0576	0.051	0.0438	0.0437	0.044	0.0505	0.0466	0.0542	0.0542	0.0572	0.0554	0.0699	0.0676	0.0642	0.0604	0.0518	0.0515	0.0394	0.0394	0.0486	0.0557	0.054	0.0423
TNK1	0.0702	0.0689	0.0602	0.05	0.0555	0.0507	0.0462	0.0472	0.0502	0.0519	0.0492	0.0492	0.0399	0.0611	0.0762	0.0698	0.0576	0.0574	0.0469	0.041	0.041	0.041	0.0451	0.08	0.0736	0.0596	0.054	0.0479	0.0425	0.046	0.0449	0.0535	0.0523	0.0492	0.0492	0.0469	0.056	0.0716	0.0797	0.0565	0.052	0.0434	0.0444	0.033	0.033	0.044	0.0739	0.0699	0.0534
TNNI3K_TYR	0.0658	0.075	0.0651	0.0645	0.0531	0.0449	0.0545	0.0532	0.0589	0.0437	0.0607	0.0607	0.0813	0.0544	0.0675	0.0673	0.0449	0.0428	0.0371	0.0299	0.0346	0.0346	0.0431	0.0618	0.0833	0.0643	0.0614	0.051	0.0408	0.0526	0.0497	0.0527	0.0474	0.0584	0.0584	0.0706	0.0579	0.0675	0.0692	0.0514	0.0425	0.0369	0.042	0.0286	0.0286	0.0499	0.0704	0.0745	0.0539
TRKA	0.0553	0.0599	0.049	0.0501	0.0494	0.0522	0.0436	0.0526	0.0517	0.0554	0.0579	0.0579	0.0667	0.0576	0.0434	0.0569	0.0577	0.0685	0.0649	0.0573	0.0572	0.0572	0.0682	0.0621	0.0585	0.0565	0.054	0.0446	0.0373	0.044	0.0465	0.0521	0.0491	0.0739	0.0739	0.092	0.0535	0.0401	0.0439	0.0611	0.0516	0.0599	0.0734	0.0533	0.0533	0.0802	0.0486	0.053	0.044
TRKB	0.0491	0.053	0.0483	0.0475	0.0484	0.0431	0.0448	0.0497	0.0513	0.0544	0.0587	0.0587	0.0694	0.0605	0.0586	0.0591	0.0607	0.0627	0.0671	0.0611	0.0507	0.0507	0.0548	0.061	0.0553	0.054	0.054	0.043	0.0353	0.045	0.0458	0.0512	0.0455	0.0733	0.0733	0.0948	0.0582	0.0418	0.0467	0.0622	0.0512	0.0618	0.0739	0.0518	0.0518	0.0703	0.0438	0.048	0.0487
TRKC	0.0656	0.0751	0.0594	0.0517	0.0452	0.0489	0.0408	0.0536	0.0548	0.0566	0.054	0.054	0.0528	0.0543	0.0398	0.0483	0.0524	0.0678	0.0653	0.0651	0.0541	0.0541	0.0669	0.0636	0.068	0.0616	0.0571	0.0415	0.038	0.0457	0.0501	0.0534	0.0418	0.0736	0.0736	0.0852	0.0507	0.0365	0.0356	0.0561	0.0449	0.064	0.0894	0.0553	0.0553	0.0913	0.0552	0.0602	0.0541
TXK	0.0784	0.0795	0.0669	0.0662	0.0561	0.0504	0.0482	0.0489	0.0451	0.0452	0.0536	0.0536	0.0417	0.0649	0.0647	0.059	0.0725	0.0665	0.0823	0.0826	0.0621	0.0621	0.0624	0.0774	0.0837	0.0645	0.0601	0.056	0.0568	0.0455	0.0401	0.0357	0.0475	0.0454	0.0454	0.0379	0.0556	0.0566	0.0536	0.0746	0.0731	0.1133	0.0954	0.0715	0.0715	0.059	0.0724	0.0709	0.0624
TYK2	0.0606	0.0674	0.0561	0.0521	0.0506	0.0427	0.0486	0.0546	0.0602	0.0533	0.0578	0.0578	0.0643	0.0533	0.0553	0.0566	0.0572	0.0604	0.0527	0.0482	0.0516	0.0516	0.0596	0.0609	0.0689	0.061	0.0533	0.0413	0.0406	0.0437	0.0611	0.0576	0.0537	0.0658	0.0658	0.0637	0.0503	0.0477	0.056	0.0569	0.0514	0.0489	0.0705	0.048	0.048	0.0679	0.0651	0.0577	0.0534
TYRO3	0.0661	0.0666	0.0548	0.0533	0.0543	0.0491	0.0436	0.0475	0.0496	0.0536	0.0481	0.0481	0.0482	0.0581	0.0643	0.0663	0.0591	0.0664	0.056	0.0485	0.0475	0.0475	0.0533	0.0722	0.0752	0.0638	0.0585	0.0481	0.0431	0.0446	0.0459	0.0468	0.048	0.0491	0.0491	0.0493	0.0537	0.0579	0.0586	0.0678	0.0531	0.057	0.0659	0.0497	0.0497	0.062	0.0704	0.0657	0.0556
VEGFR1	0.0642	0.0688	0.0597	0.0618	0.0614	0.0557	0.0477	0.0466	0.0454	0.0501	0.0711	0.0711	0.0635	0.0774	0.0714	0.0695	0.0585	0.0596	0.0777	0.0688	0.111	0.111	0.104	0.0561	0.0686	0.0569	0.0764	0.0542	0.0554	0.0438	0.0408	0.0433	0.0498	0.0597	0.0597	0.084	0.0698	0.0633	0.0685	0.0638	0.0581	0.0874	0.0861	0.1163	0.1163	0.1651	0.0488	0.0643	0.0562
VEGFR2	0.0634	0.0672	0.0556	0.0517	0.0541	0.0526	0.0427	0.042	0.0428	0.0476	0.0453	0.0453	0.0423	0.0571	0.0826	0.0799	0.0559	0.06	0.0548	0.054	0.0695	0.0695	0.0805	0.0711	0.0741	0.0576	0.057	0.0476	0.0413	0.042	0.0412	0.0438	0.0459	0.0454	0.0454	0.0551	0.0542	0.0665	0.0754	0.0622	0.0493	0.0576	0.07	0.0611	0.0611	0.1177	0.0639	0.0651	0.0508
VEGFR3	0.0457	0.0531	0.0488	0.0553	0.0512	0.0471	0.0432	0.0499	0.0474	0.053	0.0624	0.0624	0.0686	0.0704	0.0602	0.0686	0.0595	0.0603	0.0576	0.0531	0.0545	0.0545	0.0591	0.0508	0.0537	0.0542	0.0614	0.0468	0.0411	0.0469	0.0443	0.0515	0.0465	0.0632	0.0632	0.0895	0.0599	0.0551	0.0635	0.0602	0.0498	0.0585	0.0643	0.0574	0.0574	0.0717	0.0444	0.0493	0.0444
WEE1_TYR	0.0531	0.064	0.0559	0.056	0.0433	0.0435	0.0568	0.0571	0.0637	0.0562	0.0634	0.0634	0.0763	0.0423	0.0611	0.0638	0.0489	0.0484	0.0532	0.049	0.0587	0.0587	0.0696	0.0553	0.0687	0.0514	0.0627	0.0376	0.0383	0.0504	0.0671	0.0583	0.0543	0.0627	0.0627	0.0655	0.0449	0.0548	0.0818	0.0525	0.0415	0.0471	0.0677	0.0498	0.0498	0.0742	0.0557	0.0587	0.0454
YES	0.0677	0.0571	0.0537	0.053	0.0527	0.0505	0.0435	0.0375	0.04	0.0463	0.0478	0.0478	0.0419	0.0564	0.0681	0.0647	0.061	0.0752	0.0748	0.061	0.0652	0.0652	0.0668	0.0625	0.0695	0.0524	0.053	0.047	0.0404	0.0476	0.0416	0.0528	0.0529	0.0406	0.0406	0.0424	0.0566	0.0549	0.0561	0.0607	0.0559	0.0786	0.0875	0.0596	0.0596	0.0705	0.0564	0.058	0.0456
ZAP70	0.0602	0.088	0.0623	0.0496	0.0471	0.0514	0.0465	0.038	0.0307	0.0526	0.0479	0.0479	0.0347	0.0641	0.0471	0.0452	0.0492	0.0703	0.087	0.0777	0.1622	0.1622	0.1208	0.0977	0.0792	0.0865	0.0556	0.0487	0.0367	0.0375	0.0312	0.0317	0.0344	0.0274	0.0274	0.0347	0.0474	0.0338	0.038	0.0571	0.0457	0.0929	0.1392	0.1432	0.1432	0.1685	0.0588	0.061	0.0537
[truncated: 181 more columns]

## Sheet: tyrosine_all_norm_scaled_matric
	-5P	-5G	-5A	-5C	-5S	-5T	-5V	-5I	-5L	-5M	-5F	-5Y	-5W	-5H	-5K	-5R	-5Q	-5N	-5D	-5E	-5s	-5t	-5y	-4P	-4G	-4A	-4C	-4S	-4T	-4V	-4I	-4L	-4M	-4F	-4Y	-4W	-4H	-4K	-4R	-4Q	-4N	-4D	-4E	-4s	-4t	-4y	-3P	-3G	-3A
ABL	1.2021	1.241	1.163	0.9351	1.0146	0.9702	0.8732	0.8064	0.9357	0.9654	0.8168	0.8168	0.5094	1.0738	1.0794	1.1923	1.0697	1.0901	1.0342	0.9626	0.9132	0.9132	1.1841	1.2236	1.3641	1.2359	0.9322	0.86	0.7962	1.0101	0.7968	0.9852	0.884	0.7022	0.7022	0.6218	0.8926	0.8738	0.9534	1.1785	0.9028	1.2013	1.5178	1.1128	1.1128	1.6641	1.1419	1.1561	1.0216
ACK	1.2221	1.4716	1.1289	1.1098	0.9522	0.9505	0.7547	0.8335	0.7872	0.8147	0.9706	0.9706	1.0757	1.0494	1.1231	1.309	0.9661	0.9959	0.812	0.7826	0.7749	0.7749	0.9999	1.3014	1.2284	1.1962	1.02	0.8235	0.7616	0.7851	0.7669	0.7792	0.8905	1.0505	1.0505	1.2544	1.0008	1.1953	1.363	1.1653	0.958	0.7369	0.7429	0.7156	0.7156	0.8882	1.3588	1.1757	1.0289
ALK	1.2148	1.1526	1.0614	0.9206	0.8568	0.7598	0.8191	0.9246	0.9834	0.9768	1.0035	1.0035	0.9629	0.9854	1.1548	1.2119	0.9463	1.0889	1.0098	0.8874	0.9524	0.9524	1.0621	1.2908	1.2694	1.2306	1.0783	0.7765	0.644	0.8035	0.8165	0.9538	0.9185	1.0202	1.0202	0.927	0.8805	0.9555	1.3052	1.0919	0.8816	1.0143	1.2202	0.9086	0.9086	1.1672	1.0997	1.0573	0.9306
ARG	1.2371	1.2875	1.1002	0.8057	0.9658	0.9228	0.8402	0.7164	0.8307	0.9088	0.8283	0.8283	0.5056	1.1173	1.0125	1.1774	1.0803	1.2657	1.0746	1.129	1.0642	1.0642	1.2609	1.3352	1.331	1.1587	0.9741	0.8121	0.74	0.8281	0.7743	0.8704	0.9069	0.6754	0.6754	0.6234	0.8585	0.9263	1.0715	1.2072	0.8713	1.3162	1.6935	1.0691	1.0691	1.4914	1.2566	1.1476	1.0447
AXL	1.1815	1.3562	0.9624	0.9455	0.843	0.841	0.827	0.9685	0.9127	0.9765	0.9645	0.9645	0.9625	1.0772	1.108	1.259	1.1069	1.0185	0.822	0.8127	0.7058	0.7058	0.7004	1.0857	1.3631	1.1609	1.1349	0.8729	0.8258	0.8615	0.9148	0.9855	0.8906	0.9481	0.9481	0.8796	0.9051	1.1486	1.1934	1.0778	0.9046	0.8843	1.0975	0.7001	0.7001	0.8829	1.2528	1.2472	0.8699
BLK	1.2277	1.2682	1.0841	0.726	0.9681	0.8586	0.7529	0.7638	0.7205	0.8155	0.8456	0.8456	0.7928	0.9781	0.9409	0.97	1.1174	1.0874	1.4573	1.351	1.3484	1.3484	1.3983	1.1975	1.337	1.1378	0.9703	0.8327	0.8197	0.7367	0.833	0.8046	0.9126	0.777	0.777	0.7837	0.8789	0.7321	0.8103	1.0892	0.9596	1.6817	1.676	1.2055	1.2055	1.4119	0.9173	1.0903	0.8811
BMPR2_TYR	0.9285	0.9867	0.9641	1.058	0.9806	0.9806	0.9062	0.9278	0.8627	0.8925	1.0628	1.0628	1.0277	1.0545	0.9423	0.9746	1.0347	1.0527	1.2868	1.0953	1.2717	1.2717	1.4686	0.9049	0.9654	0.9668	1.037	0.9492	0.9492	0.9106	0.8609	0.8965	0.9012	1.1298	1.1298	1.1408	1.1391	0.8751	0.92	0.9873	0.933	1.3107	1.1578	1.2242	1.2242	1.9999	0.8597	1.0152	0.9478
BRK	1.0985	1.0693	1.0294	1.0348	0.8633	0.7783	0.6316	0.8879	0.9903	0.9484	1.0716	1.0716	1.3755	0.9253	0.9167	0.9969	0.9954	1.1099	1.1454	1.1664	1.0784	1.0784	1.1367	1.1099	1.1163	1.0786	0.9567	0.8334	0.6369	0.7422	0.8222	0.9188	0.843	1.1166	1.1166	1.2963	1.041	0.6967	0.8212	0.9773	1.2237	1.3349	1.3909	0.8777	0.8777	1.146	0.8686	0.9422	0.9511
BTK	0.9896	1.0126	0.9822	0.9504	0.7665	0.7695	0.9653	1.0372	0.941	1.1819	1.2101	1.2101	1.1372	1.017	0.8845	0.9846	0.9367	1.1739	1.0966	0.9136	0.9544	0.9544	1.0913	1.0265	1.0295	1.0406	1.0172	0.7252	0.6582	0.9258	1.0102	1.1031	1.0269	1.1283	1.1283	1.207	0.9843	0.7357	0.9638	1.007	0.8228	1.1924	1.4128	0.8959	0.8959	1.2647	0.9671	0.7786	0.7086
CSFR	1.292	1.1984	1.0931	1.0568	1.0273	1.0086	0.8585	0.7835	0.8166	0.9094	0.963	0.963	0.9433	0.9996	0.9804	0.8713	0.9298	1.1193	1.1423	1.0636	0.9562	0.9562	1.0012	1.3434	1.2303	1.0739	1.1169	0.9699	0.8991	0.8663	0.8456	0.8575	0.8627	0.8205	0.8205	1.0233	0.9233	0.8777	0.7816	0.9212	0.9357	1.2982	1.4699	1.1154	1.1154	1.1607	1.1735	1.2692	1.0229
CSK	1.0145	1.1511	1.0529	1.0934	0.9431	0.8973	0.8313	1.049	1.0672	1.0109	1.3689	1.3689	1.2226	0.9936	0.7482	0.7346	0.8392	0.8454	1.0746	1.1558	1.0153	1.0153	1.7388	1.0263	1.2254	1.1563	1.0842	0.8263	0.7145	0.7783	0.9129	0.8603	0.8656	1.1199	1.1199	1.0114	0.8692	0.8125	0.7578	1.0729	0.7049	1.2987	1.9866	1.0283	1.0283	2.8339	0.9443	0.9153	0.8518
CTK	1.0588	1.175	0.9709	0.9937	0.7383	0.923	0.7237	0.922	0.7633	0.845	0.9353	0.9353	1.0639	1.0138	0.9855	1.0852	1.0881	1.1045	1.342	1.2617	0.8787	0.8787	1.7983	1.0993	1.3935	1.172	1.1237	0.8026	0.7131	0.6684	0.7241	0.7559	0.7494	0.8721	0.8721	1.0037	0.9745	0.9818	1.0434	1.102	0.8786	1.2882	1.7772	1.2772	1.2772	3.0041	1.0749	0.9503	0.8754
DDR1	1.021	1.057	1.1626	1.0472	0.8965	0.8527	0.823	0.7279	0.7357	0.8161	1.3787	1.3787	1.0426	1.1311	1.3387	1.4407	1.0219	1.0275	0.7671	0.7591	0.7751	0.7751	0.9534	1.0452	1.0462	1.1836	1.0116	0.8352	0.8285	0.7981	0.7158	0.8097	0.949	1.1641	1.1641	1.0288	1.1308	1.3986	1.4846	1.0875	0.9241	0.7721	0.798	0.726	0.726	0.9079	0.8708	0.9456	1.017
DDR2	1.4527	1.3838	1.1011	0.8885	1.0195	0.9055	0.7304	0.5481	0.7019	0.7873	0.7229	0.7229	0.7545	1.1714	1.4238	1.6732	0.9958	1.009	0.848	0.7709	0.696	0.696	0.7501	1.5235	1.4268	0.9244	1.011	0.8764	0.8578	0.6506	0.6274	0.5807	0.9332	0.7277	0.7277	0.6788	1.2869	1.6037	1.8946	1.0096	0.9851	0.6883	0.7243	0.6121	0.6121	0.6129	1.1472	1.0917	0.9379
EGFR	1.073	1.2449	0.9912	0.9878	0.8801	0.802	0.8512	0.9548	1.0004	0.9604	0.989	0.989	1.0041	0.9885	0.7936	0.8701	0.9544	1.0997	1.3409	1.2017	1.196	1.196	1.6864	1.1039	1.0959	1.144	1.0424	0.8268	0.6721	0.8252	0.801	0.9917	0.8552	1.0115	1.0115	1.1852	0.7696	0.7892	0.7631	1.0786	0.9173	1.5768	1.593	1.4092	1.4092	2.1782	0.9338	1.029	0.8978
EPHA1	1.1666	1.2571	1.1039	0.9818	0.8602	0.7245	0.913	0.9409	1.0701	0.9678	1.1026	1.1026	1.4016	0.9172	1.125	1.2563	0.9138	0.9374	0.7521	0.5899	0.5578	0.5578	0.6837	1.1303	1.4707	1.2454	1.0987	0.8675	0.6665	0.8267	0.8526	1.0012	0.9479	0.9356	0.9356	1.1403	0.9189	0.9932	1.2312	0.9504	0.8515	0.8635	1.1067	0.608	0.608	0.8802	0.929	1.0732	0.9044
EPHA2	0.9724	1.1462	0.9714	0.8493	0.8352	0.8273	0.9004	1.0372	1.0467	0.9783	1.1153	1.1153	1.154	0.9165	0.8728	0.9196	0.9861	1.0614	1.2332	1.0263	1.2608	1.2608	1.4037	1.075	1.2597	1.0427	1.3076	0.8153	0.7897	0.802	0.9987	1.0496	0.986	1.0948	1.0948	1.1209	0.8434	0.7366	0.8711	1.0523	0.8025	1.2529	1.4067	1.2175	1.2175	1.5441	1.0802	0.8471	0.7906
EPHA3	1.0906	1.021	0.9239	0.8369	0.8363	0.7745	0.8356	0.9989	1.1123	0.8911	1.1497	1.1497	1.527	0.996	1.0078	0.9824	1.025	1.0306	0.949	0.8483	0.8538	0.8538	1.1475	1.0618	1.0067	1.0324	0.8775	0.7855	0.6529	0.9034	0.9737	1.3372	0.837	1.2967	1.2967	1.4751	0.8585	0.9179	0.8467	1.0854	0.8167	1.0632	1.0493	0.8505	0.8505	1.1282	1.025	0.8531	0.8268
EPHA4	1.054	1.0189	1.0095	0.9163	0.9207	0.8543	0.9185	0.9806	1.0303	1.0103	1.0767	1.0767	1.1378	0.9589	0.9646	0.9798	0.9501	1.0045	1.1135	1.017	0.9119	0.9119	1.0726	1.1189	1.1108	1.0305	1.1272	0.919	0.8149	0.8606	0.9622	1.0115	0.9021	1.1601	1.1601	1.1283	0.8674	0.8363	0.8338	1.0409	0.896	1.2795	1.227	0.9973	0.9973	1.0861	0.9397	0.8044	0.7633
EPHA5	0.9826	1.1434	0.8791	0.9604	0.8221	0.8238	0.7566	0.9731	0.983	1.0166	1.0649	1.0649	1.1152	1.0789	0.921	0.9675	1.1831	1.1088	1.1107	1.0694	0.9174	0.9174	1.1532	1.1588	1.1839	1.035	0.9934	0.7494	0.6402	0.7764	0.8303	1.0009	0.8907	1.1117	1.1117	1.0514	1.0156	0.7777	0.8846	1.2046	0.9659	1.2182	1.5046	0.9515	0.9515	1.2899	0.9527	0.8502	0.7406
EPHA6	1.0267	1.2165	1.4722	1.0806	0.9485	0.9105	0.9535	0.7071	0.7031	0.8018	0.8107	0.8107	0.9811	1.2064	1.1516	1.4486	0.9978	0.9816	0.8942	0.7883	0.6856	0.6856	0.6766	1.15	1.2672	1.5668	1.0175	0.8262	0.7548	1.2036	1.297	0.8467	0.8812	0.8585	0.8585	0.8944	0.9734	0.9442	1.0514	0.9418	0.7542	0.7539	1.0349	0.7992	0.7992	0.7301	0.876	0.853	0.9396
EPHA7	1.1053	1.1898	1.0257	1.04	0.8342	0.8506	0.8305	1.0448	0.9604	0.9207	1.0346	1.0346	1.1478	0.9602	0.9926	1.099	0.9398	1.0957	1.0502	0.918	0.8336	0.8336	1.1224	1.3303	1.3409	1.1803	1.0646	0.784	0.6731	0.8222	0.9389	1.1077	0.8835	1.0746	1.0746	1.0666	0.8524	0.8748	0.9447	1.0444	0.7723	1.165	1.1441	0.8771	0.8771	1.0812	1.1501	0.9527	0.8174
EPHA8	1.077	1.2136	0.9713	0.9895	0.8344	0.7818	0.8493	0.9559	0.9487	1.0198	1.0197	1.0197	1.1888	1.0622	0.8699	0.8845	0.9769	1.0463	1.1734	1.1265	0.9676	0.9676	1.2746	0.974	1.175	1.1053	1.1637	0.8381	0.6696	0.7786	0.845	0.9011	0.8431	1.0704	1.0704	1.1043	0.8697	0.7153	0.818	1.1162	0.9603	1.4771	1.7389	0.9864	0.9864	1.3732	0.9266	0.899	0.671
EPHB1	0.9474	0.9786	0.9058	0.7265	0.841	0.7571	0.949	0.9555	1.1077	0.9262	1.0736	1.0736	1.151	0.9339	1.046	1.0109	1.1272	1.129	1.1531	1.0069	1.016	1.016	1.251	1.205	1.1474	0.9985	0.8778	0.7223	0.6667	0.8544	0.9075	1.0742	0.8716	1.1874	1.1874	1.1379	0.8724	0.9311	0.9005	1.1923	0.8442	1.2266	1.2599	0.9452	0.9452	1.1211	1.1969	0.8984	0.8572
EPHB2	1.1931	1.0514	1.0177	0.8195	0.8796	0.7264	0.9573	0.9052	0.9461	0.9416	0.9721	0.9721	1.0687	0.9208	0.995	0.9596	1.1225	1.1055	1.2416	0.9958	0.8766	0.8766	1.1159	1.0851	1.2759	1.0634	0.975	0.8983	0.6666	0.8514	0.8983	0.9633	0.8681	1.1069	1.1069	1.0527	0.8719	0.7837	0.8017	1.2507	0.9371	1.3481	1.2767	0.8941	0.8941	1.0434	0.9451	0.8451	0.7644
EPHB3	1.0562	1.3176	0.9809	0.9987	0.8689	0.761	0.7954	1.1434	0.9798	0.9005	1.155	1.155	1.2555	0.933	0.9915	1.033	0.9886	1.0768	0.9212	0.8419	0.8313	0.8313	0.8297	1.0573	1.3738	1.1493	1.1385	0.8202	0.762	0.7775	1.0117	0.9589	0.8536	1.088	1.088	1.0538	0.8994	0.8978	0.8399	1.1141	0.9217	1.0333	1.3878	0.8732	0.8732	1.0552	1.1233	1.0534	0.804
EPHB4	1.2659	1.3782	1.055	0.8832	0.9529	0.9052	0.7996	0.7755	0.838	0.9493	0.8955	0.8955	0.9704	0.9983	1.0478	1.1669	0.9067	1.0279	1.1215	0.9454	0.8981	0.8981	1.1056	1.3454	1.3911	1.1746	1.0373	0.915	0.6955	0.8743	0.9646	0.7975	0.9624	0.9042	0.9042	0.8587	0.9414	0.9527	0.9893	1.1179	0.8888	1.0859	1.1407	0.8547	0.8547	1.0793	1.2116	0.9864	0.9536
ETK	1.1879	1.128	1.0516	0.8317	0.9231	0.7869	0.8669	0.8549	1.0176	0.9382	0.9927	0.9927	0.8676	0.9212	1.0282	1.0551	1.0965	1.1473	1.1102	1.0262	0.9855	0.9855	1.0466	1.2721	1.3339	1.0361	1.0199	0.7971	0.7244	0.7383	0.8446	0.8842	0.9576	0.8553	0.8553	0.7775	0.8658	0.8978	0.987	1.2561	1.0296	1.3126	1.4298	1.088	1.088	1.2246	1.1346	0.958	0.9919
FAK	0.9337	1.105	0.9313	1.0785	0.8024	0.8085	0.8843	1.1149	1.0374	1.043	1.0156	1.0156	1.0675	0.935	0.8063	0.8677	0.9092	0.9761	1.3876	1.3744	1.3906	1.3906	1.5524	0.8953	1.0771	0.9362	1.0038	0.7855	0.7237	0.8308	0.9683	1.0813	0.8594	1.2105	1.2105	1.2652	0.8912	0.708	0.7254	0.9999	0.9175	1.5134	1.6115	1.7383	1.7383	2.0126	0.6651	0.8511	0.6735
FER	1.0208	1.1725	1.0531	0.9721	0.8491	0.8243	0.8072	1.0101	0.9768	1.0579	0.9718	0.9718	1.039	0.9817	0.8308	0.8977	1.0471	1.1158	1.218	1.1261	1.0936	1.0936	1.1301	1.0788	1.1194	1.1038	1.0065	0.7937	0.6638	0.8253	0.9205	0.9583	0.93	1.0511	1.0511	1.0684	0.885	0.798	0.7566	1.1392	0.9733	1.3099	1.6248	1.203	1.203	1.6253	0.971	1.1029	0.8183
FES	0.883	1.0927	1.0007	0.8678	0.7772	0.8213	1.0528	1.0666	1.0897	1.2362	1.1446	1.1446	1.0768	0.9787	0.7663	0.8544	1.1785	1.1403	0.9405	0.8998	0.8793	0.8793	1.5456	1.0134	1.4023	1.2596	1.0265	0.7325	0.6644	0.984	1.0999	1.1002	1.1901	1.1342	1.1342	1.121	0.74	0.6151	0.6199	1.1345	0.7624	1.1578	1.2688	0.9463	0.9463	1.83	0.9175	0.985	0.8599
FGFR1	0.9535	1.1151	1.0502	0.9045	0.9883	0.7411	0.753	0.9207	0.8906	0.9496	0.8968	0.8968	0.9486	1.0481	1.1194	1.2948	1.1871	1.2351	1.0492	0.8586	0.6961	0.6961	0.7641	1.221	1.2237	1.112	1.0668	0.9181	0.7685	0.7893	0.8231	0.7689	0.8028	0.9053	0.9053	1.2266	1.0487	1.0222	1.0449	1.1979	1.0223	1.0191	1.0857	0.7707	0.7707	1.0702	0.9616	1.0807	0.9388
FGFR2	1.0078	1.2673	0.929	0.8359	0.9391	0.8829	0.7139	0.8058	0.8242	0.8415	0.962	0.962	0.9691	1.2061	1.3293	1.3392	0.9516	1.0524	1.0888	0.8898	0.8488	0.8488	0.9126	1.1714	1.1972	1.1347	1.0396	0.8537	0.7207	0.7566	0.7732	0.8097	0.8121	0.9493	0.9493	1.1208	1.1975	1.1348	1.2563	1.0323	0.939	1.0014	1.1396	0.8831	0.8831	1.1025	0.9244	1.0877	0.9347
FGFR3	1.0768	1.1541	0.9856	0.7816	0.9712	0.8201	0.6819	0.6508	0.7505	0.8537	0.9291	0.9291	1.0208	1.1954	1.2736	1.2722	1.0132	1.1511	1.1902	1.0095	1.1582	1.1582	1.3085	1.2001	1.2463	1.103	1.0707	0.8671	0.7035	0.7001	0.7379	0.759	0.9006	0.9333	0.9333	1.174	1.0681	0.9352	1.0126	1.0998	0.924	1.2185	1.4168	1.2002	1.2002	1.55	0.9045	0.9391	0.8987
FGFR4	1.1748	1.3144	1.0111	0.8332	0.8559	0.8073	0.7794	0.9287	0.8983	0.9084	0.7935	0.7935	0.8114	1.0781	0.8448	0.8659	1.031	1.0956	1.4176	1.384	1.2935	1.2935	1.3647	1.0972	1.2211	1.1396	0.963	0.8488	0.6436	0.7407	0.7315	0.8076	0.7669	0.8797	0.8797	1.0199	0.9772	0.6989	0.6675	1.0716	1.0335	1.6437	2.0109	1.8488	1.8488	2.447	0.8618	1.0923	0.9441
FGR	1.1522	1.2441	0.9849	0.9578	0.8748	0.7483	0.749	0.9067	0.9388	0.9454	1.0664	1.0664	1.3782	0.9661	0.9913	1.0988	0.9438	1.0562	1.1049	0.8501	1.0238	1.0238	1.0524	1.169	1.145	1.0326	0.9608	0.841	0.681	0.7326	0.8293	1.0747	0.8297	1.0687	1.0687	1.4476	0.9335	0.8561	0.8746	1.0354	0.7979	1.2939	1.3575	1.0532	1.0532	1.3848	1.0212	1.1549	0.8802
FLT3	0.8329	1.1634	0.9517	1.0676	0.7166	0.6118	0.7868	0.8707	0.9968	0.869	0.9982	0.9982	0.9278	0.9764	1.0521	1.4254	1.1671	1.3577	1.1414	1.154	1.0229	1.0229	1.1094	0.9026	1.2113	1.0546	1.281	0.6561	0.6135	0.8081	0.9131	1.0226	0.8887	1.0041	1.0041	1.1493	0.9376	0.8741	0.924	1.2092	0.9507	1.3254	1.5552	0.8875	0.8875	1.4326	0.7189	0.7859	0.7657
FRK	1.1083	1.2072	1.054	0.9954	0.8363	0.7999	0.8248	1.0727	1.0891	1.1242	1.0672	1.0672	1.1126	0.9929	0.8578	0.8632	0.9661	0.9732	1.1197	0.9308	0.8527	0.8527	0.8669	1.1019	1.2718	1.1078	1.0394	0.7924	0.634	0.7935	0.9226	0.9929	0.9295	1.0349	1.0349	1.0932	0.9128	0.7191	0.7687	1.0584	0.8879	1.1372	1.8412	0.9098	0.9098	1.5694	1.0355	1.0896	0.8082
FYN	1.1744	1.1366	1.0224	0.8862	0.865	0.7791	0.8398	0.8331	0.933	0.904	0.9933	0.9933	1.0016	0.9242	0.9012	0.8858	0.9782	0.9697	1.5038	1.3547	1.3137	1.3137	1.3225	1.3248	1.1668	1.0757	0.9975	0.8129	0.7328	0.8214	0.7961	0.9064	0.7845	0.9966	0.9966	0.9731	0.7261	0.6218	0.7442	1.0794	0.9028	1.6421	1.8928	1.4211	1.4211	1.5231	0.9691	0.9104	0.7867
HCK	1.1586	1.1836	1.0971	0.8834	0.9416	0.8452	0.9122	0.922	1.0946	1.1025	0.9865	0.9865	0.9896	0.9073	0.9098	0.772	0.9899	0.9949	1.1802	1.0124	1.092	1.092	1.1034	1.1491	1.3137	1.1488	1.0115	0.7611	0.7092	0.9252	0.9774	1.1848	1.108	0.9662	0.9662	1.2119	0.85	0.6295	0.6852	0.9339	0.8174	1.1633	1.4654	1.0456	1.0456	1.3961	1.065	1.0246	0.9496
HER2	0.9872	1.1239	0.8995	0.6989	0.8867	0.8832	0.9149	0.9089	1.0634	1.0065	1.0628	1.0628	0.991	1.0446	0.992	1.0267	1.0433	1.1405	1.0417	0.983	1.1369	1.1369	1.2515	0.9244	1.1961	0.9715	1.0891	0.8509	0.761	0.8136	0.9853	0.9942	0.9592	1.0158	1.0158	1.0959	0.8717	0.8342	0.9522	1.1727	1.0069	1.1885	1.4061	1.2552	1.2552	1.9071	0.7949	1.0047	0.7636
HER4	0.9075	0.9978	1.057	0.8888	0.903	0.7896	0.815	0.823	0.9356	0.8916	1.0798	1.0798	1.252	0.9998	0.9128	0.8966	1.2315	1.1596	1.2491	1.0988	1.2061	1.2061	1.3101	1.1441	1.0907	1.3442	0.9807	0.8824	0.5367	0.8361	0.7893	0.9312	0.7568	1.1247	1.1247	1.1268	0.7571	0.7331	0.6498	1.4544	0.863	1.3636	1.6159	1.4112	1.4112	1.6171	0.9637	0.941	0.8603
IGF1R	1.0647	1.06	0.8469	0.8582	0.8582	0.8644	0.7882	0.9971	0.9159	0.9543	1.0111	1.0111	0.9828	0.9627	0.9832	1.121	1.0868	1.1237	1.3285	1.0505	1.0987	1.0987	1.481	0.98	1.0281	1.0132	0.9158	0.8197	0.6446	0.7874	0.8192	0.8861	0.8755	1.0457	1.0457	0.9667	0.9154	0.8626	0.9772	1.1416	0.9709	1.4075	1.8585	1.1822	1.1822	1.6527	0.9142	0.9912	0.8919
INSR	0.9559	1.2344	1.0723	1.3077	0.8961	0.8281	0.7983	0.935	0.9132	0.9757	0.8342	0.8342	0.902	0.9754	1.1051	1.1343	1.0967	1.2215	1.1388	0.983	0.7689	0.7689	0.9909	1.1749	1.358	1.0869	1.208	0.8142	0.7306	0.7455	0.8165	0.8786	0.8036	1.0268	1.0268	1.0821	0.9653	0.8351	0.9128	1.2215	0.9389	1.2977	1.3109	1.0879	1.0879	1.2766	0.9047	0.8724	0.9247
IRR	0.9784	0.9984	1.0267	0.8887	0.8796	0.8032	0.8061	0.8701	0.8245	0.8396	0.9041	0.9041	0.7662	1.0932	1.2792	1.1931	1.1225	1.1331	1.1335	1.0313	1.0717	1.0717	1.0154	0.9567	1.0782	0.9973	0.93	0.8466	0.8763	0.776	0.772	0.7419	0.8531	0.8539	0.8539	0.7811	1.0738	1.0543	1.0512	1.1899	1.1363	1.4072	1.277	1.1976	1.1976	0.928	0.8341	0.9718	0.9569
ITK	1.0677	1.1336	0.9972	0.9728	1.0082	0.9018	0.7967	0.7178	0.7569	0.8957	0.9352	0.9352	0.6919	1.1263	1.0641	1.1393	1.2391	1.2422	1.2074	1.079	0.8872	0.8872	2.0674	1.1542	1.1672	1.027	1.0025	1.0466	0.8071	0.8404	0.7594	0.7428	0.8157	0.6719	0.6719	0.7058	1.0085	0.9528	1.0495	1.3913	1.1487	1.3316	1.3797	1.0153	1.0153	1.2342	1.271	1.2071	0.9474
JAK1	1.2448	1.1641	1.0542	0.8622	0.9041	0.8052	0.9531	1.0423	1.088	1.0678	1.0278	1.0278	1.1441	0.9315	1.0079	0.9106	0.9532	0.9144	0.9163	0.8706	0.8228	0.8228	0.9247	1.3301	1.1887	1.2003	0.9455	0.8437	0.6783	0.9225	0.8612	1.1175	0.983	1.2251	1.2251	1.2238	0.7883	0.8512	0.9292	1.0913	0.7836	0.9634	1.0186	0.8723	0.8723	0.9292	1.4146	1.1128	1.0348
JAK2	1.2227	1.102	1.0835	0.8699	0.9275	0.8244	0.9879	1.0571	1.0717	1.0461	1.0665	1.0665	0.952	0.9194	0.9032	0.8774	1.0131	1.0204	0.9989	0.9261	0.905	0.905	1.1546	1.1602	1.3627	1.0699	0.9477	0.7722	0.7164	0.8362	0.9628	1.0496	0.997	1.0939	1.0939	1.0474	0.9294	0.8609	0.8862	1.1131	0.8492	1.0353	1.2576	1.0035	1.0035	1.4031	1.4549	1.1761	1.0225
JAK3	1.0338	1.1967	1.0952	0.9391	1.0488	0.9725	0.7705	0.7357	0.7932	0.8284	1.023	1.023	1.1892	1.1218	1.1236	1.1405	0.9705	0.9456	1.0921	0.9403	0.8712	0.8712	0.8254	1.1088	1.0674	1.0704	1.0948	1.0739	0.8388	0.6999	0.6823	0.726	0.8473	1.0458	1.0458	1.1925	1.0389	0.9103	1.153	1.1102	1.0408	1.083	1.2233	1.0146	1.0146	1.0141	1.0676	1.0734	1.0159
KIT	1.1324	1.2158	1.0052	1.0183	0.9827	0.9845	0.7966	0.8686	0.849	0.8478	0.9755	0.9755	1.0951	1.0385	1.0266	0.9579	0.8909	1.0742	1.2221	1.0366	1.2571	1.2571	1.4008	1.1198	1.1689	1.0957	1.0573	0.9336	0.8343	0.7747	0.8918	0.8011	0.8649	0.9734	0.9734	1.0932	0.9126	0.8056	0.9287	1.0462	0.9197	1.329	1.5066	1.3523	1.3523	1.4807	1.0665	1.0999	1.0296
LCK	1.2253	1.1682	1.0551	1.0159	0.8971	0.8406	0.7029	0.836	0.8655	0.8781	0.9601	0.9601	0.9705	0.9619	0.8516	0.9797	1.1538	1.2373	1.2832	1.1328	1.1671	1.1671	0.861	1.2033	1.2486	1.0754	1.1383	0.8851	0.735	0.7486	0.7924	0.9215	0.7919	0.8217	0.8217	0.9885	0.9747	0.6651	0.8202	1.186	1.1109	1.3969	1.6342	1.1328	1.1328	1.6366	1.0149	1.0979	0.8748
LIMK1_TYR	0.9355	1.0227	0.9343	1.0106	0.9183	0.7152	0.8368	0.9463	0.876	0.8428	1.1023	1.1023	1.6232	1.09	1.1419	1.3389	0.8578	0.9017	0.737	0.8128	0.7032	0.7032	0.7442	1.0568	1.0775	1.0537	0.9894	0.9586	0.8196	0.8075	0.7686	0.8331	0.8373	1.0238	1.0238	1.4211	0.9529	1.3005	1.4072	1.0002	0.885	0.8121	0.7627	0.9596	0.9596	0.6673	1.0228	1.0392	0.9048
LIMK2_TYR	1.1461	1.0455	1.0311	0.9983	0.9064	0.9064	0.7738	0.8177	0.8492	0.7441	0.92	0.92	1.4025	1.1314	1.463	1.5243	0.8929	0.852	0.6833	0.7232	0.6711	0.6711	0.7588	1.1904	1.2727	1.16	1.0017	0.9579	0.9579	0.7827	0.691	0.8154	0.7905	0.8575	0.8575	1.1573	0.9927	1.4627	1.552	0.9879	0.9278	0.7167	0.6428	0.7169	0.7169	0.6274	1.33	1.2379	1.0433
LTK	1.1394	1.1862	1.0526	0.9362	0.8309	0.7025	0.8146	0.8393	0.9993	0.8439	1.0113	1.0113	0.9932	0.9612	1.2288	1.3184	0.9872	1.1671	1.0191	0.9052	0.891	0.891	1.0604	1.2014	1.1921	1.2642	1.0404	0.6793	0.602	0.7352	0.7622	1.008	0.8781	1.0471	1.0471	1.0445	0.883	1.0535	1.5067	1.0969	0.8579	0.9815	1.2064	0.8848	0.8848	1.1135	0.9682	0.9833	0.8912
LYN	1.0282	1.0392	1.0496	0.9113	0.833	0.765	0.885	1.0185	1.0273	1.0734	1.0619	1.0619	1.2293	0.8712	0.805	0.762	1.0943	1.0935	1.2724	1.0913	1.113	1.113	1.2133	0.9908	1.1439	1.0857	1.0392	0.7209	0.669	0.8032	0.9217	1.2402	0.9915	1.4405	1.4405	1.2535	0.6415	0.5821	0.6004	1.1871	0.8199	1.2968	1.6113	1.1398	1.1398	1.4503	1.2428	0.9386	0.7694
MER	1.2392	1.314	1.103	0.8972	0.783	0.8741	0.8616	0.8888	0.9931	1.0008	1.0291	1.0291	0.5638	0.9936	1.0512	1.1323	1.0886	1.1306	0.9791	0.9739	0.9022	0.9022	0.9573	1.2502	1.4631	1.2762	0.9122	0.8067	0.6667	0.8656	0.8399	1.0238	0.9678	0.5945	0.5945	0.5939	0.8914	0.9109	1.1977	1.1649	0.9261	1.1215	1.4392	0.9014	0.9014	1.1334	1.3203	1.2758	1.0093
MET	1.156	1.1117	1.0504	0.9197	0.9996	0.8934	0.7354	0.7208	0.7241	0.7328	0.8693	0.8693	1.3065	1.0035	1.1884	1.1779	0.976	0.9951	1.27	1.0892	1.3212	1.3212	1.6413	1.182	1.209	1.0417	0.9821	0.9477	0.7667	0.7107	0.7371	0.7281	0.7464	0.914	0.914	1.1857	0.9163	0.8598	0.9947	1.0677	0.9837	1.4025	1.6063	1.383	1.383	2.143	1.2241	1.2188	0.9771
MKK4_TYR	1.0901	1.1757	1.0592	1.0014	0.8204	0.7888	0.7126	0.8843	0.9046	0.8733	1.1707	1.1707	1.2003	1.1076	0.9147	0.9701	0.9022	0.9835	0.9922	1.0589	1.1839	1.1839	1.1848	1.0802	1.2049	1.1149	0.9846	0.8406	0.9224	0.7713	0.785	0.9051	0.9184	1.064	1.064	1.2363	1.0023	0.8784	1.0162	0.9772	0.8596	1.0927	1.0934	1.2856	1.2856	1.1754	0.9285	0.9612	0.9156
MKK6_TYR	1.0251	1.0429	1.0683	1.029	0.9424	0.8033	0.778	0.7979	0.7906	0.7957	1.035	1.035	1.077	1.1023	0.9225	0.928	1.0051	1.1591	1.2543	1.2182	1.3369	1.3369	1.2586	1.0928	1.211	1.0835	1.0199	0.9044	0.9893	0.8167	0.7179	0.904	0.8863	0.926	0.926	1.1164	1.0389	0.8412	0.9549	1.0709	0.966	1.1961	1.1775	1.2894	1.2894	1.0998	0.8508	0.9718	1.0062
MKK7_TYR	0.9897	1.0417	0.9892	1.004	0.9895	0.9895	0.8022	0.8698	0.9132	0.8903	1.1352	1.1352	1.104	1.0936	1.1607	1.1583	0.9522	0.9593	1.0238	0.9168	1.1133	1.1133	1.1125	1.109	1.1921	1.0478	1.0387	0.9943	0.9943	0.8437	0.8821	0.894	0.8808	1.079	1.079	1.0634	0.9679	1.062	1.1251	0.9742	0.8902	0.9925	0.9961	1.048	1.048	1.0521	1.057	1.2538	0.8831
MST1R	1.0696	1.1334	0.978	0.9171	0.9735	0.8844	0.939	0.932	1.0669	0.9737	1.1024	1.1024	0.9529	0.9889	1.1258	1.1827	0.9461	0.8635	0.8942	0.851	0.7953	0.7953	0.9218	1.1585	1.2506	1.026	1.1585	0.8697	0.8206	0.8901	0.8504	1.0405	0.9407	1.0973	1.0973	0.9528	0.8465	1.0762	1.092	0.9963	0.7963	1.0197	0.9661	0.7584	0.7584	1.0425	1.0926	1.209	0.932
MUSK	1.006	1.0615	1.0921	0.9709	0.8041	0.6633	0.9621	0.9457	1.1659	1.1292	1.3345	1.3345	1.2463	0.8906	0.9159	0.8919	1.1061	1.0379	0.9809	0.7659	0.773	0.773	1.0167	1.0884	1.1354	1.2479	1.0671	0.7208	0.6275	0.8814	1.0167	1.1301	0.9962	1.3844	1.3844	1.387	0.9766	0.8215	0.9717	1.0564	0.8767	0.7626	0.9186	0.5866	0.5866	0.9625	0.865	0.981	0.9633
MYT1_TYR	0.8416	0.9025	1.1645	1.0779	0.955	0.7806	0.9276	1.0218	0.8864	0.9077	1.1757	1.1757	1.2578	1.1541	1.1961	1.3113	0.8548	0.8854	0.741	0.7718	0.7188	0.7188	0.8491	1.1366	1.2708	1.195	1.1113	0.9263	0.8855	0.9365	0.9007	0.7577	0.8753	1.057	1.057	1.147	1.0109	1.0254	1.2575	0.9285	0.8699	0.7919	0.8396	0.9116	0.9116	0.8406	1.1118	1.1441	1.1965
NEK10_TYR	1.0663	1.1667	1.0806	1.1003	0.969	0.72	0.7353	0.8692	0.8261	0.8669	0.9691	0.9691	0.9015	1.146	1.1979	1.3101	0.9313	0.9874	0.965	0.9807	0.7742	0.7742	0.8116	1.1361	1.1583	1.1322	1.0548	0.8117	0.808	0.6733	0.8052	0.8518	1.008	0.9555	0.9555	0.9711	1.1436	1.2684	1.1935	0.9743	0.8402	0.9919	0.8967	0.6401	0.6401	0.7343	0.9457	0.9814	1.0483
PDGFRA	0.8847	1.0254	0.882	0.9716	0.8174	0.8557	0.8602	1.0952	1.1082	1.1042	1.109	1.109	1.2646	1.1533	0.9954	1.1866	1.0398	1.0698	0.8117	0.7366	0.7863	0.7863	1.0222	1.0557	1.0786	1.0379	1.0113	0.8013	0.7451	0.894	0.9162	1.0608	0.8785	1.2136	1.2136	1.5996	0.9623	1.0601	1.05	1.067	0.8324	0.8979	0.8489	0.7443	0.7443	1.1602	1.0846	1.0724	0.8501
PDGFRB	0.9945	1.1052	0.9165	0.9071	0.9159	0.7604	0.7206	0.8768	0.8427	0.8921	0.9024	0.9024	0.9862	1.0832	1.0628	1.37	1.2061	1.1187	1.1284	1.1175	0.8446	0.8446	1.0057	1.1589	1.1469	1.0221	0.9782	0.8699	0.7588	0.7765	0.8156	0.7934	0.8156	1.015	1.015	1.2751	1.0818	1.0517	1.1418	1.1372	1.0296	1.1141	0.9959	0.8704	0.8704	1.2885	1.0823	1.0272	0.8832
PDHK1_TYR	0.9446	0.9725	0.8446	0.9924	0.973	0.973	0.7016	0.8443	0.9057	0.8372	1.0135	1.0135	1.3044	1.1364	0.9735	0.9348	0.9767	1.0277	1.2444	1.3382	1.4513	1.4513	1.4704	0.9105	1.0586	0.8951	1.1491	0.9553	0.9553	0.7592	0.7546	0.8807	0.9141	1.0555	1.0555	1.2559	1.0032	0.8647	0.8908	1.1784	0.9965	1.325	1.2574	1.5216	1.5216	1.3643	1.0625	1.0288	0.8474
PDHK3_TYR	1.0849	1.1166	1.0971	1.0279	0.8993	0.7319	0.844	0.8735	0.9501	0.7787	0.9987	0.9987	1.1491	1.062	1.0897	0.9974	0.9781	0.897	1.0892	0.994	0.8394	0.8394	0.7542	1.0875	1.3257	1.1451	1.0657	0.8852	0.8979	0.8272	0.8259	0.9002	0.843	0.8107	0.8107	1.0718	0.9583	1.0008	1.1834	0.9945	0.9857	1.0975	0.9427	0.8844	0.8844	0.6937	1.7148	1.2364	0.965
PDHK4_TYR	1.1147	1.104	0.8718	1.2356	1.0277	1.0277	0.6812	0.7733	0.8268	0.8091	0.934	0.934	1.1831	1.1051	1.0216	0.9941	1.0339	1.0704	1.3093	1.1677	1.4273	1.4273	1.2768	1.0996	1.1889	0.9462	1.186	0.9979	0.9979	0.6689	0.7389	0.8267	0.8215	0.9399	0.9399	1.3688	0.9825	0.9445	1.0606	1.0185	1.0133	1.2689	1.1123	1.3191	1.3191	1.18	1.7445	1.2577	0.801
PINK1_TYR	0.9108	0.9359	0.9156	1.0286	0.9258	0.9258	0.8737	0.8881	0.8195	0.8496	0.9843	0.9843	1.2946	1.0857	1.1783	1.3528	0.8866	0.8926	1.0918	1.0402	1.0565	1.0565	1.1097	0.8282	0.8844	0.9482	0.9551	0.9409	0.9409	0.8169	0.8679	0.793	0.7983	1.0965	1.0965	1.3099	1.0059	1.0319	1.3476	0.9336	0.8711	1.0514	1.4152	1.0407	1.0407	1.1644	0.8514	0.8384	0.8929
PYK2	1.0069	1.1437	1.0279	0.8718	0.9801	0.8249	0.9259	0.9783	1.037	1.0838	1.0654	1.0654	0.9173	1.0536	1.1282	1.1564	0.8958	1.0213	0.9523	0.8013	0.8165	0.8165	0.9398	1.1388	1.2321	1.1498	0.8447	0.9274	0.6792	0.8604	0.8505	1.0674	0.9393	1.2855	1.2855	1.298	1.0062	0.9149	0.9692	0.9184	0.9371	0.9756	0.8503	0.7283	0.7283	0.9642	0.9702	1.0667	1.0347
RET	1.0995	1.2307	1.051	0.8607	0.9499	0.8922	0.7734	0.7862	0.8722	0.8746	0.9103	0.9103	0.8819	1.0397	1.3281	1.4224	1.0486	1.0547	0.9249	0.8598	0.8761	0.8761	1.1462	1.2254	1.2735	1.0815	1.0169	0.8905	0.7575	0.7347	0.7487	0.8881	0.9312	0.8806	0.8806	0.8826	1.0033	1.2566	1.3069	1.1594	0.8593	1.0173	1.1031	0.9655	0.9655	1.2266	1.148	1.1799	0.8568
ROS	1.24	1.306	1.1651	0.9018	0.9666	0.9303	0.8788	0.8779	0.882	0.9221	0.8679	0.8679	0.8915	0.9897	1.0835	1.1183	0.9626	1.052	0.9926	0.8732	0.8711	0.8711	0.8957	1.1888	1.356	1.2157	1.0182	0.8977	0.7235	0.8592	0.8267	0.995	0.8548	0.8776	0.8776	0.9722	0.8881	1.0444	0.9821	1.1104	0.9347	1.0884	1.1849	0.8598	0.8598	1.0905	1.2257	1.2021	0.892
SRC	1.2068	1.157	1.007	0.8755	0.9547	0.8476	0.8196	0.8257	0.8987	0.9009	1.0286	1.0286	1.2658	0.8714	0.7578	0.8078	0.9757	1.0886	1.3574	1.2287	1.3715	1.3715	1.455	1.1695	1.1518	1.1204	1.1563	0.7971	0.6919	0.7841	0.9019	0.9544	0.9105	1.2008	1.2008	1.3116	0.8747	0.5661	0.6732	0.9406	0.7934	1.4821	1.6757	1.3017	1.3017	1.9656	0.8135	0.9372	0.87
SRMS	1.2087	1.1849	1.017	0.9329	0.9712	0.8787	0.9034	0.9211	0.9188	0.9954	1.0068	1.0068	0.9616	0.8699	0.9098	0.946	1.0141	1.0766	1.1415	1.0744	1.035	1.035	1.2098	1.2284	1.0822	1.1258	0.9715	0.8818	0.7544	0.8485	0.8158	1.0319	0.9913	1.0973	1.0973	1.1952	0.8422	0.7675	0.8674	1.1176	0.9453	1.2247	1.1828	0.9583	0.9583	1.2692	0.9234	1.0707	0.9234
SYK	0.9658	1.0307	0.954	0.8917	0.8946	0.7246	0.7723	0.9494	1.0374	0.9438	1.0191	1.0191	1.1403	0.9327	0.6811	0.7164	1.0797	1.1253	1.5389	1.4939	1.8549	1.8549	2.1975	1.0764	0.9644	1.0652	1.0043	0.7585	0.6507	0.8108	0.7734	0.9902	0.8184	1.069	1.069	1.1883	0.7691	0.5931	0.6409	1.1108	0.8679	1.892	1.9608	2.3574	2.3574	2.9877	0.8675	0.8965	0.7338
TEC	0.9492	1.0202	0.8841	0.7844	0.9194	0.7537	0.8866	0.79	0.9209	1.013	0.9399	0.9399	0.8564	1.1319	1.0615	1.1455	1.2038	1.2066	1.258	1.0592	0.9994	0.9994	0.8941	0.989	1.034	1.0953	1.0336	0.7707	0.6257	0.7849	0.8569	0.955	0.9445	0.9734	0.9734	0.9814	0.9669	0.9243	0.8913	1.2805	1.007	1.4066	1.5128	1.0281	1.0281	1.0155	0.9616	0.9167	0.9213
TESK1_TYR	1.1047	1.0495	0.9375	1.1221	0.9433	0.7895	0.8814	0.8609	0.8616	0.8204	0.8835	0.8835	1.6203	0.9746	1.3519	1.2673	0.8313	0.9639	0.8496	0.7417	0.7759	0.7759	0.7108	1.1638	1.1282	0.9726	0.9819	1.0288	0.9208	0.8745	0.8231	0.8156	0.8689	0.9837	0.9837	1.5017	0.9491	1.2599	1.1971	0.8909	0.9207	0.8576	0.7925	0.9291	0.9291	0.6691	1.3583	1.115	0.8739
TIE2	0.9671	1.162	0.7555	1.2361	0.9628	0.9545	0.8515	0.9686	0.8985	0.9479	1.1804	1.1804	0.9007	1.0343	1.258	1.3689	1.03	1.1427	0.8444	0.7722	0.6856	0.6856	0.6432	1.0713	1.2988	1.0162	1.036	0.9174	0.789	0.7874	0.7923	0.9082	0.8387	0.9759	0.9759	1.0304	0.9971	1.2582	1.2165	1.1553	1.0876	0.9323	0.9271	0.7098	0.7098	0.8744	1.0024	0.9723	0.7622
TNK1	1.2638	1.2405	1.0828	0.8993	0.9985	0.9119	0.8317	0.8491	0.9043	0.9336	0.8851	0.8851	0.7177	1.0992	1.3723	1.2565	1.0371	1.0335	0.845	0.7373	0.7382	0.7382	0.8122	1.4391	1.324	1.0725	0.9728	0.8629	0.7655	0.8277	0.8073	0.9631	0.9413	0.8864	0.8864	0.8449	1.0079	1.2888	1.435	1.0174	0.9364	0.7804	0.7996	0.5932	0.5932	0.7914	1.3309	1.2587	0.9621
TNNI3K_TYR	1.1836	1.3504	1.1711	1.1605	0.9566	0.8074	0.9804	0.9579	1.0596	0.7871	1.0925	1.0925	1.4633	0.9793	1.2151	1.2113	0.8076	0.7705	0.6678	0.5385	0.6219	0.6219	0.7756	1.113	1.4997	1.1576	1.1048	0.9173	0.7345	0.9474	0.8938	0.9491	0.8528	1.0508	1.0508	1.2701	1.0414	1.215	1.2465	0.9252	0.7654	0.6639	0.7566	0.5147	0.5147	0.8984	1.268	1.3415	0.9694
TRKA	0.9963	1.0788	0.8821	0.9016	0.8899	0.9387	0.7849	0.9459	0.93	0.9968	1.0423	1.0423	1.2001	1.0374	0.7819	1.0244	1.0383	1.2333	1.1678	1.0313	1.03	1.03	1.2272	1.1179	1.0523	1.0164	0.9711	0.8029	0.6714	0.7915	0.8366	0.9385	0.8838	1.3309	1.3309	1.6553	0.9628	0.7222	0.7903	1.0993	0.9297	1.0776	1.3206	0.9598	0.9598	1.4439	0.8751	0.9546	0.7919
TRKB	0.8836	0.9535	0.8702	0.8549	0.8717	0.7762	0.8056	0.8939	0.9229	0.9786	1.0571	1.0571	1.2498	1.0883	1.0544	1.0641	1.0917	1.1293	1.2087	1.1004	0.9126	0.9126	0.9857	1.0987	0.9958	0.9714	0.9728	0.7737	0.6351	0.8105	0.825	0.9209	0.8198	1.3198	1.3198	1.707	1.047	0.7517	0.8399	1.1203	0.9213	1.1127	1.3296	0.9323	0.9323	1.2646	0.7889	0.8642	0.8758
TRKC	1.181	1.352	1.0689	0.9314	0.8141	0.8804	0.7335	0.9654	0.9859	1.0194	0.9726	0.9726	0.9506	0.977	0.7167	0.8701	0.9428	1.2209	1.176	1.1725	0.9729	0.9729	1.2034	1.1444	1.2242	1.1092	1.0283	0.7475	0.6837	0.8226	0.9023	0.9609	0.7532	1.3255	1.3255	1.5337	0.9134	0.6573	0.6415	1.0095	0.8089	1.1523	1.6098	0.9949	0.9949	1.6441	0.9938	1.0844	0.9744
TXK	1.2545	1.2725	1.0702	1.0598	0.8978	0.8069	0.7712	0.7822	0.7224	0.7228	0.8578	0.8578	0.6678	1.0377	1.0354	0.9444	1.1599	1.0641	1.3165	1.3209	0.9939	0.9939	0.9978	1.2389	1.3394	1.0313	0.9616	0.8953	0.9082	0.7279	0.6414	0.5711	0.7604	0.7269	0.7269	0.607	0.8902	0.905	0.8583	1.1935	1.1699	1.8125	1.5264	1.1448	1.1448	0.9445	1.1589	1.1341	0.9979
TYK2	1.0911	1.2139	1.0094	0.9382	0.9103	0.769	0.8753	0.9832	1.0828	0.9594	1.0403	1.0403	1.1577	0.9598	0.9948	1.0184	1.0303	1.0875	0.9485	0.8685	0.9293	0.9293	1.0725	1.0955	1.2398	1.0978	0.9592	0.7434	0.7299	0.7865	1.0995	1.036	0.9674	1.1848	1.1848	1.1473	0.906	0.8595	1.0072	1.0243	0.9246	0.8808	1.2698	0.8633	0.8633	1.2225	1.1722	1.0392	0.9608
TYRO3	1.1892	1.1989	0.9869	0.9587	0.9769	0.8844	0.7849	0.8542	0.8921	0.9643	0.866	0.866	0.8679	1.0452	1.1567	1.1926	1.0631	1.1944	1.0086	0.8738	0.8543	0.8543	0.9598	1.3005	1.3527	1.1488	1.0531	0.8656	0.7753	0.8028	0.8258	0.8429	0.8639	0.8833	0.8833	0.8879	0.9661	1.0414	1.0551	1.2198	0.9561	1.0254	1.1866	0.8953	0.8953	1.1158	1.2669	1.183	1
VEGFR1	1.0265	1.1002	0.956	0.9895	0.9823	0.8913	0.7632	0.7449	0.7271	0.801	1.1379	1.1379	1.016	1.2389	1.1426	1.1125	0.9358	0.9532	1.2434	1.1008	1.7761	1.7761	1.6648	0.8969	1.0976	0.9103	1.223	0.8673	0.8868	0.7006	0.6535	0.6927	0.7969	0.9557	0.9557	1.344	1.116	1.0125	1.0952	1.0215	0.9294	1.399	1.378	1.8607	1.8607	2.6413	0.7813	1.028	0.8992
VEGFR2	1.1408	1.21	1.0013	0.9299	0.9729	0.9465	0.7678	0.7556	0.7709	0.8573	0.816	0.816	0.7615	1.0274	1.4872	1.4374	1.007	1.0808	0.9869	0.9726	1.2509	1.2509	1.4484	1.2797	1.3341	1.0361	1.0256	0.8563	0.7431	0.7558	0.7413	0.7879	0.8256	0.818	0.818	0.9912	0.9748	1.1968	1.3564	1.1201	0.8865	1.0373	1.2591	1.099	1.099	2.1183	1.1495	1.1717	0.9148
VEGFR3	0.8217	0.9557	0.8783	0.9953	0.9214	0.8482	0.7775	0.8978	0.8531	0.9534	1.123	1.123	1.2342	1.267	1.0837	1.2351	1.0718	1.0847	1.0374	0.956	0.9814	0.9814	1.0641	0.9151	0.9669	0.9759	1.105	0.8431	0.7399	0.8443	0.7977	0.9278	0.8373	1.137	1.137	1.6101	1.0782	0.9923	1.1431	1.084	0.8962	1.0531	1.1578	1.0326	1.0326	1.2909	0.8	0.8878	0.7993
WEE1_TYR	0.9564	1.1516	1.0055	1.0073	0.7791	0.7835	1.022	1.028	1.1459	1.0113	1.1419	1.1419	1.3737	0.7622	1.0994	1.1488	0.8803	0.8717	0.957	0.8815	1.0574	1.0574	1.2521	0.9952	1.2374	0.9257	1.1278	0.6773	0.6902	0.9071	1.2076	1.0494	0.9767	1.1283	1.1283	1.1797	0.809	0.9857	1.4716	0.9445	0.7466	0.8485	1.2194	0.8965	0.8965	1.3349	1.0025	1.0565	0.8165
YES	1.2191	1.0283	0.967	0.9543	0.9493	0.9083	0.7829	0.6752	0.7194	0.8338	0.8608	0.8608	0.7549	1.0158	1.2254	1.164	1.0979	1.3529	1.3464	1.0986	1.1731	1.1731	1.203	1.1241	1.2507	0.9436	0.9532	0.8464	0.7273	0.8567	0.7495	0.9513	0.9519	0.7313	0.7313	0.7625	1.019	0.9887	1.0089	1.0922	1.0064	1.4154	1.5743	1.0732	1.0732	1.2689	1.0156	1.0444	0.8212
ZAP70	1.0833	1.5847	1.1223	0.8922	0.8472	0.9248	0.8369	0.684	0.5528	0.947	0.8629	0.8629	0.6247	1.1535	0.8471	0.8139	0.8857	1.2649	1.5663	1.3981	2.9196	2.9196	2.1747	1.7583	1.4257	1.5566	1.0008	0.8771	0.6606	0.6759	0.5613	0.5708	0.6184	0.4939	0.4939	0.6249	0.8536	0.609	0.6844	1.0286	0.8222	1.6723	2.5063	2.5767	2.5767	3.0332	1.0586	1.0984	0.9672
[truncated: 181 more columns]
