# Supplementary material for: The intrinsic substrate specificity of the human tyrosine kinome
Source: Nature. 2024 May 8;629(8014):1174–81. doi: 10.1038/s41586-024-07407-y (PMC11136658; doi:10.1038/s41586-024-07407-y)
Supplement: Supplementary file 6 — Motif enrichment analysis of cell stimulated with RTK ligands. Tyr phosphorylation sites in Fig. 3b–d that were upregulated in cells after ligand stimulation and that scored favourably, ranking within the top 8 out of 78 canonical kinases, for the PSSMs of their effector RTKs [file 41586_2024_7407_MOESM6_ESM.xlsx]

## Sheet: legend
Supplementary Table 4: Tyr phosphorylation sites in Figs. 3b,c and Extended Data Fig 10a that were upregulated (>log2 fold change of 1) in cells after ligand stimulation and scored favorably for the substrate motif of their respective effector RTK (ranking within the top 8 out of the 78 conventional kinases).
tab	corresponding_figure	cell_line	ligand_simulation	RTK_motif
fig 3b PDGFRα	Fig. 3b	NIH3T3 cells	PDGFββ	PDGFRα
fig 3b PDGFRβ:	Fig. 3b	NIH3T3 cells	PDGFββ	PDGFRβ
fig 3c MuSK:	Fig. 3c	Cultured myotubes	Agrin	MUSK
extended data fig 3d EGFR:	Extended Data Fig. 10a	A549 cells	EGF	EGFR

## Sheet: fig 3b PDGFRα
Gene names	Uniprot_accession	Tyr_phosphosite_position	SITE_+/-7_AA	Pdgf-ββ_vs_Control	PDGFRA_rank
Arhgap29	Q8CGF1	1095	QKSWDTQyVRNNFTA	1.42335	1
Zfand6	Q9DCH6	198	SDVHNCSyNYKADAA	5.13815	1
Erh	P84089	92	DWIKEKIyVLLRRQA	1.38624	1
AI413582	Q3V2N7	90	VHGWQSSyQHKRMPL	2.70587	1
Rab33b	O35963	103	RKSMVQHyYRNVHAV	1.53089	1
Tln1	P26039	436	STVLQQQyNRVGKVE	2.54359	1
Prkaa1	Q5EG47	442	WKVVNPYyLRVRRKN	1.72361	1
Csk	P41241	64	EGIIPANyVQKREGV	3.12576	1
Pik3ca	P42337	165	SPHSRAMyVYPPNVE	2.86681	1
Crk	Q64010	186	RGMIPVPyVEKYRPA	2.81715	1
Cdc42ep2	Q8JZX9	8	MSTKVPIyLKRGSRK	2.57535	2
G6pdx	Q00612	507	GFQYEGTyKWVNPHK	1.14735	2
Frmd4a	Q8BIE6	669	LRVRSPHyVHSTRSV	2.02822	2
Snd1	Q78PY7	329	RLRIWRDyVPPTANL	2.78563	2
Rasa1	E9PYG6	463	RKTKDAFyKNIVKKG	5.40994	2
Pik3r1	P26450	6	__MSAEGyQYRALYD	2.99248	2
Dgkq	Q6P5E8	771	RFHNKGVyVRVGLQK	1.69181	2
Nck1	Q99M51	55	TGFVPSNyVERKNSA	4.84675	2
Crkl	P47941	177	VGMIPVPyVEKLVRS	3.13028	2
Pik3r2	O08908	447	LKVYHQQyQDKSREY	3.30064	2
Gab1	Q9QYY0	428	LEGFHSQyKIKSVLT	3.37744	2
Grb10	Q60760	432	LKYGMLLyQNYRIPQ	3.97895	2
Zfand1	F7CFT1	171	LPQTERTyFQVYLPK	2.17989	2
Hist1h2bc;Hist1h2bh;Hist1h2bf;Hist1h2bm;Hist1h2bb;Hist2h2bb;Hist1h2bp;Hist1h2br;Hist1h2bk	Q6ZWY9	41	RKESYSVyVYKVLKQ	1.32718	2
Ube2m	P61082	177	GGYIGSTyFERCLK_	3.36071	2
Pdzd11	Q9CZG9	129	MRVRFFPyNYHRQKE	4.79535	2
Slc20a2	Q80UP8	377	KPTQENNyRLLRRNN	2.58279	2
Axl	Q00993	697	KIYNGDYyRQGRIAK	1.60995	2
Axl	Q00993	697	KIYNGDYyRQGRIAK	1.06364	2
Pcdhgc3	Q91XX1	757	GLMPPHLyHQVYLTT	1.73342	2
Grb14	Q9JLM9	352	YQNYMHPyQGRSACN	3.52267	3
Gstp1	P19157	8	MPPYTIVyFPVRGRC	3.48682	3
Hdlbp	Q8VDJ3	241	HPFIAGPyNRLVGEI	1.78676	3
Pdlim5	Q8CI51	125	TSTTNMAyNKAPRPF	3.13078	3
Plcg1	Q62077	509	NHEWYPHyFVLTSSK	2.94802	3
Hgs	Q99LI8	132	YKVVQDTyQIMKVEG	2.26349	3
Hgs	Q99LI8	334	ARYLNRNyWEKKQEE	4.44526	3
Exosc1	Q9DAA6	32	GTYTRHGyIFSSLAG	2.33129	3
Hnrnpa1	P49312	295	PYGGGGQyFAKPRNQ	3.76435	3
Itsn1	Q9Z0R4	1125	IGWFPANyVKLLSPG	1.08169	3
Ppp1cb	P62141	304	PSEKKAKyQYGGLNS	3.51566	3
Pdgfrb	E9QPE2	692	RYGDLVDyLHRNKHT	4.31074	3
Bmpr2	O35607	979	KRRVKTPySLKRWRP	1.69462	3
Dtx2	Q8R3P2	246	AHQAFAPyNKPSLSG	3.28408	3
Nck1	Q99M51	268	PSPPQCDyIRPSLTG	3.04497	3
Lphn1	Q80TR1	1432	ARNPLQGyYQVRRPS	2.22284	3
Nhp2l1	Q9D0T1	32	LVQQSCNyKQLRKGA	1.96738	3
Phldb2	Q8K1N2	161	NKSHDSVyFLGGLEG	1.19292	3
Pdlim5	Q8CI51	251	VERNTEFyHIPTHSD	1.2571	3
Tnk2	O54967-2	860	KVSSTHYyLLPERPP	1.93644	3
Spred1	Q924S8	212	IQSRSMEyVQRQISK	1.90257	3
Arhgap12	Q8C0D4	61	DENSKAFyVPAQYVK	2.90558	3
Caprin1	Q60865	668	SGYQRDGyQQNFKRG	1.78149	3
Arhgdib	Q61599	23	DLDSKLNyKPPPQKS	2.35554	3
Axl	Q00993	696	KKIYNGDyYRQGRIA	1.06364	3
Axl	Q00993	696	KKIYNGDyYRQGRIA	1.4654	3
Pdgfra	P26618	768	LYDRPASyKKKSMLD	4.97464	3
Pdgfra	P26618	768	LYDRPASyKKKSMLD	5.64795	3
Pin4	Q9CWW6	122	PVKTKFGyHIIMVEG	3.04465	4
Pik3r3	Q64143	188	LQEFHSQyQEKSKEY	2.11087	4
Npdc1	Q64322	258	HSAEMYHyQHQRQQM	2.94643	4
Npdc1	Q64322	258	HSAEMYHyQHQRQQM	1.81682	4
Lgalsl	Q8VED9	32	SPVQADVyFPRLIVP	1.63551	4
Pik3ca	P42337	246	LKLCVLEyQGKYILK	3.14343	4
Iqce	Q6PCQ0	47	STSPKSPyYSKPRKV	4.39441	4
Ptbp3	Q8BHD7	98	HLRSQPVyIQYSNHR	1.59464	4
Nck1	Q99M51	246	VGLVPKNyVTIMQNN	3.31553	4
Grb2	Q60631	209	TGMFPRNyVTPVNRN	2.99719	4
Wee1	P47810	19	TRRVGAAySLRQKLI	1.21957	4
Atg101	Q9D8Z6	164	EVMSRHEyLPKMPTQ	3.96559	4
Atp5a1	Q03265	343	AYPGDVFyLHSRLLE	1.16277	4
Bag3	Q9JLV1	211	SHQLPRGyIPIPVIH	1.31705	4
Tgoln1;Tgoln2	Q62313	346	RRPKASDyQRLNLKL	1.75598	4
Ckap2	Q3V1H1	174	SKKRVLGyYHGQIVQ	3.41448	4
Cnksr3	Q8BMA3	499	HLVRGADyIRGSRCY	2.22362	4
Crk	Q64010	108	LEFYKIHyLDTTTLI	2.28526	4
Depdc7	Q91WS7	449	DPNKDTGyIYCQRID	2.88535	4
Dhx30	Q99PU8	658	AKLGKHQyPHRHRHH	1.31651	4
Hnrnpdl	Q9Z130	176	KKLLESRyHQIGSGK	2.47424	4
Efnb1	P52795	342	PQSPANIyYKV____	1.56885	4
Shc1	P98083	315	FELRFKQyLRNPPKL	4.1922	4
Rpl19	P84099	124	RHMYHSLyLKVKGNV	2.79102	4
Fbxw11;Btrc	Q5SRY7	539	SPSRTYTyISR____	1.85151	4
Grb10	Q60760	435	GMLLYQNyRIPQRKG	5.58771	4
Rae1	Q8C570	352	YNPQKKNyIFLRNAA	3.82474	4
Efnb2	P52800	333	PQSPANIyYKV____	1.56885	4
Slc7a6	Q8BGK6	13	LGSPTPTyHLLPKAN	1.6362	5
Slc12a2	P55012	220	AVPRIDHyRHTAAQL	2.36357	5
Sntb2	Q61235	183	FIREVTPyIKKPSLV	1.35713	5
Ppap2b	Q99JY8	4	____MQSyKYDKAIV	1.95302	5
Stau1	Q9Z108	404	TRPSEQLyYLSRAQG	3.82445	5
Rasa3	Q60790	822	GDKSFQNyIRQQSEI	1.51465	5
Prdx1	P35700	194	DVNKSKEyFSKQK__	1.29649	5
Prosc	Q9Z2Y8	252	TIFGERDySKKPALD	3.79515	5
Rin2	Q9D684	799	SVDDFQNyLRVAFQE	3.66962	5
Zfyve9	A2A8R0	519	GNVMKKNyLHNFCSQ	2.30153	5
Pdgfra	P26618	849	DIMHDSNyVSKGSTF	4.31808	5
Lphn3	Q80TS3	1501	HVHPLHAyYQLGRGS	1.89143	5
Cspg4	Q8VHY0	2325	PALRNGQyWV_____	1.70875	5
Nexn	Q7TPW1	30	SPKIEKAyVPKLTGT	3.94986	5
Pdgfrb	E9QPE2	857	DIMRDSNyISKGSTF	5.59449	5
Arhgap28	Q8BN58	319	SDIKKEDyVLTKFII	3.57721	5
Boc	Q6AZB0	1046	ESSWDPPyHSGPRCC	2.95627	5
Mxra8	Q9DBV4	409	TEDIQLDyKNNILKE	1.47714	5
Pdgfra	P26618	962	PGQYKKSyEKIHLDF	5.03513	6
Rab34	Q64008	81	KDTFDKNyKATIGVD	2.89229	6
Synpo	E9Q3E2	1074	KSPGILGyNICPRGW	1.12551	6
Pcdhgc3;Pcdhgb7;Pcdhga7;Pcdhga3;Pcdhga1;Pcdhga12;Pcdhga6;Pcdhgb4;Pcdhgb5;Pcdhgb2;Pcdhgb6;Pcdhga9;Pcdhga11;Pcdhga4;Pcdhga8;Pcdhgc5;Pcdhgb1;Pcdhga2;Pcdhgc4;Pcdhga5;Pcdhga10	Q91XX1	893	TLQHVPDyRQNVYIP	3.18014	6
Stat5b	P42232	699	TAKAADGyVKPQIKQ	4.4639	6
Usp15	Q8R5H1	263	RNVKNSNyCLPSYTA	1.53885	6
Stat5a	P42230	694	LAKAVDGyVKPQIKQ	5.18683	6
Sipa1l2	Q80TE4	33	RTMQADDyFARKFKA	2.91599	6
Stx7	O70439	3	_____MSyTPGIGGD	2.99353	6
Rab2b	P59279	3	_____MTyAYLFKYI	2.77918	6
Il6st	Q00560	904	DEEIPKSyLPQTVRQ	1.06396	6
Iqce	Q6PCQ0	48	TSPKSPYySKPRKVT	5.28961	6
Zdhhc5	Q8VDZ4	630	EPGTTAPyLGRSISY	1.82313	6
Nek7;Nek6	Q9ES74	201	HSLVGTPyYMSPERI	2.0903	6
Epb41l2	O70318	87	WLKKQRSyNLVVAKD	1.06004	6
Mapk3	Q63844	205	HTGFLTEyVATRWYR	3.43562	6
Mapk3	Q63844	205	HTGFLTEyVATRWYR	1.23955	6
Pik3r2	O08908	13	GFQYRAVyPFRRERP	4.60268	6
Mapk1	P63085	185	HTGFLTEyVATRWYR	1.13422	6
Lrp6	O88572	1515	SPSTHRSySYRPYSY	2.29209	6
Mllt4	Q9QZQ1	1495	IERKDLQyITISKEE	1.79381	6
Khnyn	Q80U38	449	MVHGLQHyFSSRGIA	3.34441	6
Mapk1	P63085	185	HTGFLTEyVATRWYR	3.34419	6
Dab2	P98078	683	TSSAFSSyFNNKVGI	1.91021	6
Ybx1	P62960	143	YAADRNHyRRYPRRR	1.72017	7
Sptbn1	Q62261-2	2137	RSQTYQNyKNFNSRR	1.37645	7
Socs4	Q91ZA6	27	SADRKDGyVWSGKKL	3.73654	7
Zc3h7b	F8VPP8	649	KVWLLQQySGMTHED	1.65638	7
Cttn	Q60598	178	KSAVGFDyQGKTEKH	1.5491	7
Actb;Actg1	P63260	198	KILTERGySFTTTAE	1.22093	7
Pabpc1;Pabpc1l	P29341	291	KQDRITRyQGVNLYV	1.39044	7
Fam171a2	A2A699	545	TLVIPAHyVRLGGEA	1.7718	7
Flvcr1;Mfsd7b	B2RXV4	22	GHPLGKGyLPVPKGA	1.95897	7
Nck2	O55033	251	VGLVPKNyVVVLSDG	2.12423	7
Rab32	Q9CZE3	52	HQLFSQHyRATIGVD	2.68756	7
Grb14	Q9JLM9	348	GMQLYQNyMHPYQGR	3.86835	7
Slc12a2	P55012	949	DVVVNVDySKKSDQD	1.47852	8
Npdc1	Q64322	256	LAHSAEMyHYQHQRQ	2.94643	8
Pik3cb	Q8BTI9	419	KTINPSKyQTIRKAG	6.79397	8
Ldlr	P35951	847	ICRSQDGyTYPSRQM	1.18004	8
Aplp2	Q06335	699	HGYENPTyKYLEQMQ	1.21381	8
Ube2m	P61082	172	QRSMRGGyIGSTYFE	2.54023	8
Ttc9c	Q810A3	158	TQSELSSyHRKEKQL	4.21443	8
Arf6	P62331	54	FNVETVTyKNVKFNV	2.59069	8
Tnk2	O54967-2	859	RKVSSTHyYLLPERP	1.81952	8
Epb41l2	O70318	488	CVEHHTFyRLVSPEQ	2.51958	8
Hnrnpa2b1	O88569	174	DKIVLQKyHTINGHN	2.28602	8
Taok1	Q5F2E8	467	LREQMSGyKRMRRQH	2.924	8
Ranbp1	P34022	103	LKICANHyITPMMEL	2.65683	8
Tfg	Q9Z1A1	396	YAQPGPGyR______	1.68728	8
Gab1	Q9QYY0	317	PPTPGNTyQIPRTFP	1.61766	8
Murc	A2AMM0	84	QSHSNTGyVVNKLFE	1.97967	8
Shb	Q6PD21	8	MAKWLNKyFSLGNSK	2.97699	8
Cep55	Q8BT07	377	QNMQHQLyVILKELR	1.43901	8
Erbb2ip	Q80TH2	1283	SREQLIDyLMLKVAH	1.25358	8
Tnk2	O54967-2	859	RKVSSTHyYLLPERP	1.93644	8
Eps8	Q08509	601	VGRADPPyTHTIQKQ	1.34945	8

## Sheet: fig 3b PDGFRβ
Gene names	Uniprot_accession	Tyr_phosphosite_position	SITE_+/-7_AA	Pdgf-ββ_vs_Control	PDGFRB_rank
Pdgfrb	E9QPE2	857	DIMRDSNyISKGSTF	5.59449	1
Fbxw11;Btrc	Q5SRY7	537	TRSPSRTyTYISR__	3.19542	1
Dgkq	Q6P5E8	771	RFHNKGVyVRVGLQK	1.69181	1
Frmd4a	Q8BIE6	669	LRVRSPHyVHSTRSV	2.02822	1
Ldlr	P35951	847	ICRSQDGyTYPSRQM	1.18004	1
Nck1	Q99M51	55	TGFVPSNyVERKNSA	4.84675	1
Cmtm4	Q8CJ61	187	RQQSTNDyIRARTES	1.60655	1
Pdgfra	P26618	849	DIMHDSNyVSKGSTF	4.31808	1
Zdhhc20	Q5Y5T1	327	SVANQSDyVRSIGSN	2.08283	1
Stam2	O88811	185	LQEQKQQyTETKALY	3.72142	1
Socs4	Q91ZA6	27	SADRKDGyVWSGKKL	3.73654	1
Rae1	Q8C570	352	YNPQKKNyIFLRNAA	3.82474	1
Arhgap29	Q8CGF1	1095	QKSWDTQyVRNNFTA	1.42335	1
"SEPT5"	Q9Z2Q6	24	KQDIDKQyVGFATLP	1.00153	1
Ptbp3	Q8BHD7	98	HLRSQPVyIQYSNHR	1.59464	2
Tcea1;Tcea2	P10711	273	CKKKNCTyTQVQTRS	2.54187	2
Grb2	Q60631	209	TGMFPRNyVTPVNRN	2.99719	2
Smc3	Q9CW03	471	ELQSERNyLWREENA	1.15468	2
Mark3	Q03141	508	GMTRRNTyVCSERCA	1.85259	2
Npdc1	Q64322	258	HSAEMYHyQHQRQQM	1.81682	2
Npdc1	Q64322	258	HSAEMYHyQHQRQQM	2.94643	2
Fam171a2	A2A699	667	NSQVRHSyIDLQAGS	2.14117	2
Pdlim5	Q8CI51	251	VERNTEFyHIPTHSD	1.2571	2
Pik3r3	Q64143	188	LQEFHSQyQEKSKEY	2.11087	2
Pik3r3	Q64143	240	QEQHSKDyIERFRRE	4.91142	2
Rasa3	Q60790	822	GDKSFQNyIRQQSEI	1.51465	2
Fam171a2	A2A699	545	TLVIPAHyVRLGGEA	1.7718	2
Aacs	Q9D2R0	524	GVWAHGDyCRINPKT	1.53595	2
Csk	P41241	64	EGIIPANyVQKREGV	3.12576	2
Depdc7	Q91WS7	449	DPNKDTGyIYCQRID	2.88535	2
Mllt4	Q9QZQ1	1495	IERKDLQyITISKEE	1.79381	2
C19orf25	Q9D7E4	69	IYQQSRAyVAMNERL	2.56346	3
Phldb2	Q8K1N2	130	GKADLDHyTGRDSER	1.92014	3
Otud7b	B2RUR8	610	AMQGEGKyIFVGTLK	2.93134	3
Rab33b	O35963	103	RKSMVQHyYRNVHAV	1.53089	3
Sh2b3	O09039	536	LRAIDNQyTPLSQLC	2.0655	3
Nck2	O55033	251	VGLVPKNyVVVLSDG	2.12423	3
Nck1	Q99M51	246	VGLVPKNyVTIMQNN	3.31553	3
AI413582	Q3V2N7	90	VHGWQSSyQHKRMPL	2.70587	3
Hist1h2bc;Hist1h2bh;Hist1h2bf;Hist1h2bm;Hist1h2bb;Hist2h2bb;Hist1h2bp;Hist1h2br;Hist1h2bk	Q6ZWY9	41	RKESYSVyVYKVLKQ	1.32718	3
Shc1	P98083	423	ELFDDPSyVNIQNLD	3.1069	3
Tbca	P48428	48	KAEDGENyAIKKQAE	2.13538	3
Ybx1	P62960	143	YAADRNHyRRYPRRR	1.72017	3
Rasa1	E9PYG6	463	RKTKDAFyKNIVKKG	5.40994	4
Murc	A2AMM0	84	QSHSNTGyVVNKLFE	1.97967	4
Palld	Q9ET54-5	9	QSSGSFNyARPKQFI	1.96256	4
Palld	Q9ET54	747	QSSGSFNyARPKQFI	1.85233	4
Plekha5	E9Q6H8	1031	ESSTIASyVTLRKTK	2.50984	4
Vim	P20152	117	LNDRFANyIDKVRFL	2.07926	4
Nexn	Q7TPW1	30	SPKIEKAyVPKLTGT	3.94986	4
Plcg1	Q62077	783	EGRNPGFyVEANPMP	3.6657	4
Evi5l	H3BJ57	418	AQEAEENyVIKRELA	1.40862	4
Eef1d	Q80T06	182	REERLRQyAEKKAKK	1.41578	4
Flnc	Q8VHX6	2705	TVKEKGDyILIVKWG	1.80262	4
Pik3ca	P42337	165	SPHSRAMyVYPPNVE	2.86681	4
Cttn	Q60598	228	KHESQKDyVKGFGGK	3.36091	4
Itsn1	Q9Z0R4	1125	IGWFPANyVKLLSPG	1.08169	4
Nhp2l1	Q9D0T1	32	LVQQSCNyKQLRKGA	1.96738	4
Nck1	Q99M51	268	PSPPQCDyIRPSLTG	3.04497	4
Plcg1	Q62077	509	NHEWYPHyFVLTSSK	2.94802	4
Axl	Q00993	696	KKIYNGDyYRQGRIA	1.06364	5
Pik3r2	O08908	447	LKVYHQQyQDKSREY	3.30064	5
Stx4	P70452	251	NILSSADyVERGQEH	3.31384	5
Spred1	Q924S8	212	IQSRSMEyVQRQISK	1.90257	5
Tpd52l2	Q9CYZ2	106	DVQVSTAyVKTSEKL	1.26678	5
Snd1	Q78PY7	329	RLRIWRDyVPPTANL	2.78563	5
Axl	Q00993	696	KKIYNGDyYRQGRIA	1.4654	5
Pik3r1	P26450	73	RGDFPGTyVEYIGRK	2.32757	5
Erh	P84089	92	DWIKEKIyVLLRRQA	1.38624	5
Pik3c2a	Q61194	1416	LSFSPKTySFRQDGR	3.91683	5
Khnyn	Q80U38	449	MVHGLQHyFSSRGIA	3.34441	5
Exosc1	Q9DAA6	32	GTYTRHGyIFSSLAG	2.33129	5
Cep55	Q8BT07	377	QNMQHQLyVILKELR	1.43901	5
Epb41l2	O70318	488	CVEHHTFyRLVSPEQ	2.51958	5
Otud4	B2RRE7	1078	NRSRDEGyQYHRHVR	1.71954	6
Ctnnd1	P30999	174	ASAVSNNyIQTLGRD	1.7527	6
Cnksr3	Q8BMA3	499	HLVRGADyIRGSRCY	2.22362	6
Tgoln1;Tgoln2	Q62313	346	RRPKASDyQRLNLKL	1.75598	6
Ubl5	Q9EPV8	48	KIVLKKWyTIFKDHV	2.68458	6
Rps12	Q6ZWZ6	61	SNCDEPMyVKLVEAL	1.92129	6
Hgs	Q99LI8	334	ARYLNRNyWEKKQEE	4.44526	6
Arhgap12	Q8C0D4	61	DENSKAFyVPAQYVK	2.90558	6
Eif1;Eif1b	P48024	30	LPAGTEDyIHIRIQQ	2.11161	6
Slc20a2	Q80UP8	377	KPTQENNyRLLRRNN	2.58279	6
Gmpr2;Gmpr	Q99L27	318	GIRSTCTyVGAAKLK	3.22193	6
Taok1	Q5F2E8	467	LREQMSGyKRMRRQH	2.924	6
Ptpn11	P35235	546	SKRKGHEyTNIKYSL	3.32685	6
Taok2	Q6ZQ29-2	502	LREQLSGyKRMRRQH	2.37591	6
G6pdx	Q00612	507	GFQYEGTyKWVNPHK	1.14735	6
Tnk2	O54967-2	860	KVSSTHYyLLPERPP	1.93644	6
Pear1	Q8VIK5	941	GEPRESGyVEMKGPP	1.96117	6
Cald1	E9QA16	27	LEAERIAyQRNDDDE	1.1064	6
Lphn2;Adgrl2	Q8JZZ7	1461	SRGNSDGyIIPINKE	1.71701	6
Ttc23	Q8CHY7	418	QGNNSGAyAKLKKCV	3.35635	7
Vim	P20152	30	RPSSNRSyVTTSTRT	1.14721	7
Serbp1	Q9CY58-2	207	DRSSFSHySGLKHED	1.16495	7
Tln1	P26039	436	STVLQQQyNRVGKVE	2.54359	7
Sh3d19	Q91X43	451	LKQAENNyLECQRGE	1.79765	7
Sh2d3c	Q9QZS8-2	121	VVKAGESyTHIRYLF	2.85662	7
Wdfy3	Q6VNB8	1944	MNRSQSEyCNVGTKT	2.44544	7
Rhbdf2	Q80WQ6	121	LHHCSVHyGRLKASC	2.46818	7
Cfap97	Q6ZPR1	496	VRSTLGHySPLRGAS	3.84702	7
Arhgap21	Q6DFV3	389	NYKTYKEyIDNRRLH	2.93232	7
Wibg	Q8CHP5	36	QRRVKEGyVPQEEVP	1.30229	7
Ptprs	B0V2N1	1621	EVPARSLyTYIQKLA	3.00739	7
Pdgfra	P26618	742	KQADTTQyVPMLERK	3.86343	7
Fam120b	Q6RI63	743	RTHWDSPyTGRQGRQ	2.0108	7
Eps8	Q08509	601	VGRADPPyTHTIQKQ	1.34945	7
Pik3cb	Q8BTI9	419	KTINPSKyQTIRKAG	6.79397	7
Wee1	P47810	19	TRRVGAAySLRQKLI	1.21957	8
Pik3r1	P26450	508	QERYSKEyIEKFKRE	3.63304	8
Kif20a	P97329	867	SSTDSSPyARILRSR	2.12612	8
Lphn1	Q80TR1	1432	ARNPLQGyYQVRRPS	2.22284	8
Sptbn1	Q62261-2	2137	RSQTYQNyKNFNSRR	1.37645	8
Dennd1a	Q8K382	635	ALKLAHPyTKLWSLG	2.23541	8
Inppl1	Q6P549	672	ERGSRDTyAWHKQKP	1.3001	8
Sntb2	Q61235	183	FIREVTPyIKKPSLV	1.35713	8
Slc20a2	Q80UP8	344	MRNDGHVyHTVHKDS	1.54711	8
Ank3	G5E8K3	28	KSDANASyLRAARAG	1.8459	8
Ptprg	Q05909	1161	ITQCNAKyVECFSAQ	2.70517	8
Prkaa1	Q5EG47	442	WKVVNPYyLRVRRKN	1.72361	8
Ceacam5	Q3UKK2	81	KSPQIGQyTPATKVT	2.34628	8
Tnk2	O54967-2	40	TRLSHFEyVKNEDLE	4.11207	8
Ppp1cb	P62141	304	PSEKKAKyQYGGLNS	3.51566	8

## Sheet: fig 3c MuSK
Gene name	Uniprot_accession	Tyr_phosphosite_position	SITE_+/-7_AA	Agrin_vs_control	MuSK_rank
Gtf2f2	Q8R0A0	124	RPAASENyMKLKRLQ	2.33233	1
Dock5	B2RY04	1453	VPEQILNyYRANEVQ	2.08371	1
Chrnb1	P09690	390	WGRGTDEyFIRKPPS	1.88175	1
Nfx1	B1AY10	175	AAQLTYNyGRGPKAK	1.84576	1
Jph2	Q9ET78	427	FYQPGPEyQKRRLLQ	1.48689	1
Sorbs2	Q3UTJ2	1176	FGTFPGNyVKRL___	1.35215	1
Scel	Q9EQG3	57	EEEQDGNyGRVVLNR	1.08731	1
9330159F19Rik	D3Z623	75	RKMNMNEySKVIDLC	1.06409	1
Clasp2	Q8BRT1-5	8	MEPRGAEyFCAQVLQ	1.63402	2
Actn1	Q7TPR4	246	MTYVSSFyHAFSGAQ	1.57968	2
Raf1	Q99N57	411	NILLFMGyMTKDNLA	2.25841	3
Sh3d19	Q91X43	547	TGVFPANyVKVIVDI	1.57974	3
Sorbs2	Q3UTJ2	971	FKKGDTVyILRKIDQ	1.09633	3
Micu2	Q8CD10	73	TVSAQKNyLGPIEKL	2.56259	4
Tdrd3	Q91W18	547	TGHPDHCyERKPRTM	1.97447	4
Rasal2	E9PW37	819	SQDNTDSyFRGKTLL	1.96887	4
Cyfip1	Q7TMB8	967	CRLPRHEyGSPGILE	1.52283	4
Crkl	P47941	127	TAEENLEyVRTLYDF	1.27576	4
Chrnd	P02716	393	YICKAEEyFSLKSRS	1.86969	5
Zcchc6	Q5BLK4	61	KKISPGNyGNTPRKG	1.20548	5
Nrap	Q80XB4	68	NNTFTSVyHTPLNLT	1.0319	5
Panx1	Q9JIP4	10	IAHLATEyVFSDFLL	1.70416	6
Dock5	B2RY04	356	QQIAMETyIRQRQLI	1.14024	6
Dbnl	Q62418	140	AKASGANySFHKEST	1.31559	7
Taok1	Q5F2E8	309	RELDNLQyRKMKKLL	1.26094	7
Itsn1	Q9Z0R4	1125	IGWFPANyVKLLSPG	1.12071	7
Snta1	Q61234	169	YMKEVSPyFKNSAGG	2.60692	8
Ppfia4	A0A087WPM2	1173	MPEAHSHyLYGHMLS	1.63289	8

## Sheet: extended data fig 10a EGFR
Gene names	Uniprot_accession	Tyr_phosphosite_position	SITE_+/-7_AA	EGF_vs_Control	EGFR_rank
BAIAP2L1	Q9UHR4	163	_EHKEIEyVETVTS_	3.13067	1
EGFR	P00533	869	_GAEEKEyHAEGGK_	2.07923	1
SH2B1;KIAA1299;SH2B;SH2B1;KIAA1299;SH2B;SH2B1;KIAA1299;SH2B	Q9NRF2-1;Q9NRF2;B3KNV5;Q9NRF2-3;B4DQ00;Q9NRF2-2;B4DLN5	354	_VEGPSEyIMETVD_	2.53886	1
SH2B1	Q9NRF2	354	_VEGPSEyIMETVD_	2.29639	1
PVRL3	Q9NQS3	510	_FERPMDyYEDLKM_	4.13101	1
TNS4;CTEN;PP14434	Q8IZW8	150	_EALDIKyIEVTSA_	2.26451	1
CCDC50;C3orf6	Q8IVM0-1;Q8IVM0	144	_RAYADSyYYEDGG_	2.90368	1
CCDC50	Q8IVM0	145	_AYADSYyYEDGGM_	3.5277	1
CCDC50	Q8IVM0	144	_RAYADSyYYEDGG_	5.87044	1
LASP1	Q14847	122	_QISNIKyHEEFEK_	2.65782	2
CCDC88A	Q3V6T2	1765	_RKTEDTyFISSAG_	2.84647	2
SPTBN1	Q01082	2249	_AASGIPyHSEVPV_	3.16128	2
MAP4K5	Q9Y4K4;B2R928;B3KWC4;Q15448	303	_PDNHAHyTEADDD_	2.69837	2
EGFR	P00533	1092	_FLPVPEyINQSVP_	4.23688	2
CAV1	Q03135	6	__MSGGKyVDSEGH_	2.96543	3
SPRY4	Q9C004	52	_SHVENDyIDNPSL_	4.20887	3
DAB2	P98082	342	_LNGDVDyFGQQFD_	4.6518	3
CRIP2;CRP2	P52943;Q53FN1;B7Z6C0	196	_TGAVGSyIYDRDP_	2.45043	3
PKP4	Q99569	157	_SYSDSGyQEAGSF_	2.88593	4
EPB41L1	Q9H4G0	68	_DMEEKDySEADGL_	2.35046	5
SHC1	P29353	349	_EPPDHQyYNDFPG_	2.25728	5
TUBA1B;TUBA4A;TUBA1A;TUBA3C;TUBA3E	P68363;CON__ENSEMBL:ENSBTAP00000016242;P68366;Q71U36;Q13748;Q6PEY2	282	_ISAEKAyHEQLSV_	4.28784	5
CLINT1	Q14677	293	_LGAAAHyTGDKAS_	2.50527	5
DSG2	Q14126	979	_TLVDQPyANEGTV_	2.76212	5
ARHGAP32	A7KAX9	1557	_PCSRVEyVSSLSS_	3.02668	5
MARVELD2	Q8N4S9	23	_VPSDLPyQDTTIR_	2.80319	6
TUBA1C	Q9BQE3	282	_ISAEKAyHEQLTV_	3.21743	6
PIK3R1	P27986	607	_ENTEDQySLVEDD_	4.09288	6
EGFR	P00533	1172	_SLDNPDyQQDFFP_	5.78061	6
TNS3	Q68CZ2	780	_KLSLGQyDNDAGG_	2.24226	7
DSG2	Q14126	1013	_HLQDVPyVMVRER_	3.47109	7
TNS3;TEM6;TENS1;TPP;hCG_2006842;TNS3;TEM6;TENS1;TPP	Q68CZ2-1;Q68CZ2;B2RNV1;Q59GW4;Q68CZ2-3;C9JHU5	321	_HGVIVDyNTTDPL_	2.79108	7
CALM1	P62158	100	_DKDGNGyISAAEL_	2.05814	8
CRK	P46108	136	_RQEEAEyVRALFD_	4.08279	8
PKP3	Q9Y446	195	_GGLDDRySLVSEQ_	4.1675	8
ZNF185	O15231	581	_ILFVKEyVNASEV_	2.94301	8
