# Supplementary material for: The intrinsic substrate specificity of the human tyrosine kinome
Source: Nature. 2024 May 8;629(8014):1174–81. doi: 10.1038/s41586-024-07407-y (PMC11136658; doi:10.1038/s41586-024-07407-y)
Supplement: Supplementary file 7 — SH2 binding PSPA data and PSSMs. SH2 PSSM dataset: raw densitometry values and their normalized values [file 41586_2024_7407_MOESM7_ESM.xlsx]

## Sheet: Supplementary Table 5 Legend
Title of page	contents
sh2_all_raw_matrices	Raw matrices
sh2_all_norm_matrices	Position-normalized values
sh2_all_norm_scaled_matrice	Position-normalized values scaled to random frequency of amino acids

## Sheet: sh2_raw_matrices
	-2P	-2G	-2A	-2S	-2T	-2V	-2I	-2L	-2M	-2F	-2Y	-2W	-2H	-2K	-2R	-2Q	-2N	-2D	-2E	-1P	-1G	-1A	-1S	-1T	-1V	-1I	-1L	-1M	-1F	-1Y	-1W	-1H	-1K	-1R	-1Q	-1N	-1D	-1E	1P	1G	1A	1S	1T	1V	1I	1L	1M	1F	1Y
ABL1	0.375	0.18906	0.16884	0.11784	0.17286	0.22782	0.2748	0.21684	0.17436	0.20646	0.21954	0.16494	0.13044	0.02376	0.04614	0.16152	0.23976	0.12108	0.10392	0.3555	0.24114	0.10992	0.0837	0.0636	0.195	0.23238	0.27546	0.1713	0.22548	0.22668	0.10002	0.13056	0.02364	0.06912	0.10458	0.14436	0.17424	0.18588	0.0282	0.2146	0.1835	0.2393	0.1721	0.2574	0.0461	0.0379	0.2599	0.084	0.1498
ABL2	0.21492	0.02622	0.08604	0.00906	0.03858	0.17376	0.05814	0.19272	0.14544	0.03522	0.04728	0.0006	0.1482	0.0195	0.01854	0.06186	0.11838	0.03144	0.08682	0.30516	0.01326	0.12852	0.02586	0.06222	0.05802	0.10542	0.1578	0.17382	0.04098	0.09954	0.00474	0.06654	0.03198	0.02358	0.05976	0.0423	0.0006	0.14784	0.0006	0.1098	0.3709	0.3793	0.2592	0.2792	0.0504	0.0261	0.5782	0.0223	0.0088
APS	0.08226	0.05706	0.05784	0.03666	0.07578	0.13278	0.0513	0.10998	0.0456	0.05784	0.0399	0.01794	0.0432	0.04074	0.03012	0.09534	0.07578	0.01872	0.00462	0.12972	0.04296	0.0837	0.07602	0.07218	0.11742	0.14508	0.09288	0.08676	0.05448	0.05142	0.01614	0.0468	0.02838	0.066	0.0576	0.07674	0.00462	0.08292	0.0759	0.0691	0.1165	0.1653	0.1247	0.4796	0.5365	0.4051	0.1477	0.1558	0.0921
BCAR3	0.309	0.21348	0.32778	0.2802	0.3387	0.53478	0.50184	0.68292	0.1719	0.48888	0.46692	0.33696	0.21282	0.10332	0.0066	0.31422	0.43644	0.0066	0.0066	0.42198	0.08268	0.33426	0.32736	0.39762	0.38928	0.36234	0.3597	0.1554	0.3036	0.3681	0.21864	0.31368	0.15798	0.09744	0.21846	0.24504	0.01434	0.11286	0.0066	0.8548	0.3913	0.9637	0.7184	0.4105	0.3537	0.442	0.3509	0.7225	0.4006
BLK	0.04086	0.01596	0.02016	0.02322	0.03762	0.0528	0.03174	0.03096	0.02646	0.02508	0.02724	0.01794	0.01068	0.01176	0.00834	0.0339	0.09384	0.1962	0.18258	0.01272	0.01164	0.00924	0.01668	0.0132	0.06228	0.0699	0.02574	0.02628	0.02208	0.03528	0.01776	0.03984	0.00924	0.00594	0.02142	0.01566	0.0609	0.13824	0.0077	0.0181	0.0511	0.1301	0.0496	0.0676	0.0222	0.0315	0.0485	0.0588	0.0743
BLNK	0.03048	0.01956	0.0201	0.02484	0.02556	0.02622	0.0324	0.02556	0.0333	0.03954	0.03846	0.03846	0.02118	0.03696	0.03198	0.02694	0.033	0.0084	0.0084	0.03438	0.01512	0.01056	0.0198	0.01488	0.02472	0.02568	0.02424	0.02916	0.03156	0.0396	0.03636	0.02526	0.0405	0.0384	0.021	0.03882	0.0084	0.0084	0.0334	0.0084	0.0224	0.0331	0.0279	0.065	0.0613	0.0562	0.0709	0.0746	0.0948
BMX	0.14934	0.0153	0.01524	0.02682	0.01506	0.03594	0.0519	0.02316	0.04014	0.0378	0.03318	0.02256	0.02574	0.0076	0.01914	0.04806	0.05742	0.0076	0.0076	0.22926	0.0234	0.01674	0.01956	0.01218	0.03048	0.02496	0.04314	0.0177	0.04542	0.09138	0.01818	0.04956	0.00762	0.0105	0.02604	0.02058	0.0852	0.16002	0.0447	0.0537	0.0461	0.0527	0.0366	0.0659	0.0531	0.051	0.0714	0.0603	0.0598
BRDG1	0.045	0.0285	0.038	0.0167	0.0329	0.0279	0.0433	0.0211	0.0061	0.0223	0.0133	0.0244	0.0584	0.0735	0.0592	0.0265	0.0977	0.0634	0.142	0.1797	0.0265	0.0513	0.0582	0.0601	0.0688	0.104	0.0524	0.0061	0.0164	0.0385	0.0226	0.0405	0.06	0.0465	0.0286	0.0291	0.0439	0.2529	0.0242	0.0334	0.1089	0.5866	0.1907	0.0121	0.025	0.0211	0.0151	0.1147	0.042
BRK	0.19368	0.07008	0.09726	0.159	0.19266	0.13104	0.14574	0.0471	0.08916	0.12318	0.1272	0.1128	0.03594	0.00678	0.01026	0.1896	0.22734	0.11478	0.09516	0.33288	0.21576	0.08304	0.10824	0.08988	0.14436	0.15678	0.213	0.10128	0.15834	0.20364	0.01242	0.19902	0.00804	0.0372	0.20466	0.17646	0.2235	0.23724	0.0162	0.0205	0.0481	0.2355	0.3311	0.0355	0.0243	0.0184	0.0313	0.022	0.0209
BTK	0.06474	0.04332	0.04656	0.04656	0.04938	0.25542	0.03882	0.04428	0.03546	0.03546	0.03546	0.03546	0.0366	0.03048	0.03606	0.35442	0.13932	0.09414	0.213	0.04056	0.04224	0.0444	0.04134	0.04266	0.02634	0.03894	0.02502	0.04104	0.036	0.036	0.036	0.03132	0.01674	0.0306	0.03726	0.0297	0.05232	0.20256	0.0651	0.0635	0.0944	0.0819	0.0779	0.0551	0.057	0.0459	0.0987	0.0717	0.0717
CRK	0.23	0.05	0.18	0.21	0.2	0.17	0.19	0.09	0.14	0.13	0.14	0.14	0.11	0.03	0.09	0.25	0.29	0.08	0.05	0.25	0.17	0.1	0.1	0.12	0.09	0.14	0.22	0.13	0.13	0.24	0.04	0.24	0.03	0.3	0.2	0.25	0.24	0.27	0.01	0.03	0.08	0.33	0.12	0.03	0.01	0.03	0.57	0.04	0.06
CRKL	0.27228	0.0921	0.17658	0.2088	0.2445	0.10902	0.16848	0.06816	0.09252	0.13146	0.12696	0.06858	0.1551	0.03792	0.07128	0.19134	0.28482	0.0324	0.02352	0.26712	0.23316	0.08346	0.13008	0.1134	0.05754	0.08814	0.13866	0.12402	0.1092	0.22254	0.03792	0.2007	0.09702	0.31008	0.13926	0.20508	0.15768	0.17454	0.0164	0.0341	0.1183	0.385	0.1725	0.0432	0.0136	0.0214	0.5447	0.032	0.0322
CSK	0.03024	0.02604	0.03066	0.0198	0.0222	0.03108	0.03258	0.02832	0.0309	0.03012	0.0309	0.03084	0.01608	0.0159	0.01386	0.02244	0.02208	0.01332	0.01668	0.0246	0.02436	0.0237	0.02094	0.01866	0.02622	0.02484	0.02622	0.0267	0.02688	0.02946	0.02928	0.01482	0.01644	0.012	0.0162	0.01836	0.0105	0.01398	0.0582	0.0597	0.8065	0.6724	0.3756	0.0585	0.055	0.055	0.0602	0.0679	0.0718
FER	0.08562	0.03078	0.03234	0.02802	0.1104	0.08274	0.07308	0.05898	0.04716	0.04992	0.05262	0.03426	0.01392	0.00768	0.00828	0.06924	0.11334	0.1824	0.13128	0.05322	0.0399	0.02742	0.02124	0.01932	0.0342	0.03732	0.02946	0.02214	0.02304	0.03282	0.02886	0.0285	0.00468	0.00774	0.01536	0.02262	0.036	0.07494	0.0726	0.0643	0.0706	0.0354	0.0476	0.0611	0.0645	0.0583	0.0558	0.068	0.0916
FES	0.16938	0.20778	0.14196	0.1884	0.23022	0.20562	0.21204	0.19836	0.19218	0.14064	0.1629	0.02442	0.02988	0.06576	0.0741	0.19752	0.20604	0.20988	0.23214	0.10602	0.18132	0.13662	0.16944	0.06042	0.14136	0.22716	0.14166	0.09768	0.054	0.04512	0.01512	0.25428	0.01512	0.08454	0.174	0.20316	0.17136	0.27396	0.0311	0.0426	0.0449	0.0256	0.0366	0.0502	0.2995	0.0163	0.1854	0.0075	0.3626
FGR	0.2	0.02	0.05	0.08	0.1	0.08	0.15	0.03	0.03	0.06	0.04	0.04	0.06	0.01	0.04	0.15	0.23	0.02	0.01	0.13	0.15	0.03	0.05	0.04	0.08	0.14	0.19	0.09	0.18	0.13	0.03	0.16	0.01	0.14	0.14	0.13	0.16	0.25	0.04	0.05	0.04	0.1	0.05	0.13	0.07	0.04	0.06	0.1	0.11
FRK	0.18588	0.05004	0.06258	0.05196	0.04812	0.09306	0.10236	0.10404	0.05586	0.16572	0.099	0.15432	0.15168	0.00372	0.03108	0.02352	0.06996	0.00972	0.00372	0.10422	0.07152	0.0819	0.08922	0.10044	0.1287	0.16776	0.24246	0.10086	0.264	0.12246	0.07536	0.03342	0.01734	0.01926	0.07656	0.07548	0.00372	0.0951	0.0741	0.073	0.1423	0.3601	0.438	0.2279	0.1943	0.1234	0.096	0.1823	0.5851
FYN	0.2355	0.07938	0.12132	0.09792	0.1446	0.1479	0.19482	0.06504	0.09144	0.132	0.13824	0.17268	0.1797	0.027	0.04224	0.11688	0.26106	0.05484	0.05112	0.2556	0.14694	0.06084	0.10374	0.06618	0.13188	0.20706	0.21492	0.09588	0.30144	0.31638	0.09318	0.22434	0.02688	0.0675	0.1353	0.18582	0.18072	0.25092	0.0092	0.0099	0.0454	0.1265	0.1106	0.2558	0.0361	0.0176	0.0427	0.1533	0.3587
GRAP	0.04908	0.00156	0.00126	0.00654	0.00216	0.0405	0.0237	0.0294	0.01536	0.01908	0.0198	0.01068	0.04356	0.03432	0.03042	0.02592	0.04098	0.00246	0.00036	0.03654	0.00036	0.00696	0.00852	0.01326	0.03318	0.04686	0.06948	0.0144	0.01248	0.0144	0.0081	0.02736	0.02952	0.02982	0.0249	0.03564	0.00036	0.0024	0.004	0.0065	0.2138	0.0341	0.0736	0.4128	0.2632	0.1575	0.1153	0.0083	0.0146
GRAP2	0.12456	0.03276	0.06162	0.01302	0.04296	0.1122	0.05748	0.1017	0.03882	0.0336	0.03654	0.036	0.03366	0.00444	0.003	0.03594	0.07824	0.00912	0.05328	0.12192	0.02622	0.07446	0.0255	0.0936	0.07806	0.10026	0.11046	0.05004	0.03174	0.03654	0.03774	0.01524	0.0165	0.00612	0.03954	0.04668	0.003	0.0606	0.0373	0.0738	0.2887	0.2896	0.1217	0.4413	0.261	0.2452	0.1312	0.0471	0.056
GRB10	0.09618	0.01998	0.02796	0.05016	0.07074	0.03366	0.04794	0.02058	0.02382	0.0339	0.03654	0.0204	0.0204	0.01866	0.01896	0.0888	0.11142	0.03546	0.00726	0.12834	0.06324	0.01818	0.02112	0.01932	0.02982	0.05568	0.0648	0.024	0.08322	0.09936	0.01464	0.07302	0.01764	0.01998	0.04698	0.06348	0.09894	0.14892	0.0398	0.0437	0.0444	0.0557	0.0382	0.0422	0.0392	0.0435	0.0389	0.0345	0.036
GRB14	0.1902	0.1227	0.11634	0.12426	0.19698	0.16104	0.16434	0.13608	0.1425	0.10086	0.07518	0.01338	0.0234	0.01536	0.0108	0.14502	0.1728	0.159	0.14352	0.15948	0.11376	0.13932	0.1068	0.0504	0.1125	0.13434	0.07122	0.06372	0.02934	0.03132	0.00978	0.15372	0.00546	0.0351	0.12006	0.17718	0.09078	0.11916	0.0107	0.0254	0.2176	0.3773	0.072	0.0498	0.0359	0.0283	0.0737	0.005	0.0248
GRB2	0.22422	0.15864	0.15312	0.02784	0.12996	0.25482	0.14304	0.16188	0.18714	0.11316	0.1179	0.04278	0.1431	0.04596	0.02124	0.11598	0.12264	0.04878	0.13038	0.19026	0.08382	0.15684	0.10188	0.14184	0.1488	0.16962	0.17628	0.2184	0.08322	0.13632	0.05826	0.07068	0.11334	0.06444	0.10224	0.10392	0.00432	0.14502	0.0528	0.1669	0.3574	0.3168	0.2517	0.5523	0.4982	0.3002	0.4243	0.0721	0.0861
GRB7	0.21234	0.08544	0.12132	0.14718	0.1656	0.19728	0.2355	0.13104	0.18516	0.18408	0.2652	0.14664	0.10932	0.0726	0.06954	0.12606	0.16698	0.114	0.0065	0.27414	0.2049	0.1299	0.14724	0.14976	0.17454	0.21384	0.2883	0.16614	0.2127	0.26526	0.09918	0.24234	0.07074	0.16836	0.1527	0.1902	0.12162	0.1386	0.0303	0.239	0.3013	0.2321	0.1796	0.2137	0.0381	0.054	0.26	0.0897	0.3307
HCK	0.12546	0.01566	0.02514	0.02244	0.02346	0.0231	0.01836	0.0153	0.00648	0.01224	0.01836	0.02856	0.07512	0.07818	0.03366	0.0486	0.40938	0.00276	0.00276	0.17724	0.02616	0.01416	0.00276	0.01458	0.01692	0.02358	0.05694	0.00276	0.0249	0.06708	0.01158	0.04218	0.02784	0.02376	0.03498	0.03114	0.05934	0.2082	0.0348	0.0079	0.0412	0.1636	0.0665	0.0142	0.0195	0.0063	0.0095	0.00276	0.0169
HSH2D	0.01008	0.00378	0.01392	0.033	0.02364	0.01932	0.01668	0.01698	0.05436	0.02292	0.03282	0.03984	0.0132	0.0138	0.01392	0.03456	0.02604	0.00096	0.00462	0.00084	0.00012	0.01884	0.04824	0.03054	0.02376	0.01278	0.03186	0.3576	0.04872	0.05292	0.05286	0.02988	0.02502	0.02364	0.05508	0.0489	0.00012	0.02424	0.0024	0.0017	0.041	0.1299	0.0362	0.0128	0.0115	0.0154	0.0396	0.0506	0.0592
ITK	0.01602	0.00468	0.0066	0.01806	0.00318	0.04248	0.02514	0.03288	0.09996	0.04362	0.04134	0.04572	0.02832	0.02088	0.02034	0.0201	0.03486	0.0207	0.02958	0.03552	0.01254	0.02922	0.03888	0.01548	0.04644	0.01806	0.03378	0.12672	0.03732	0.03138	0.03216	0.04296	0.01578	0.01806	0.05226	0.05454	0.08226	0.15162	0.0128	0.0236	0.0883	0.1371	0.0876	0.1081	0.0299	0.0415	0.1068	0.0653	0.0712
LCK	0.1725	0.0459	0.08766	0.05046	0.13446	0.2667	0.1632	0.17586	0.0249	0.22686	0.13794	0.11598	0.1146	0.04152	0.03246	0.07554	0.10794	0.06888	0.1377	0.20664	0.0471	0.17676	0.16104	0.1311	0.26088	0.25188	0.21144	0.10734	0.2295	0.20334	0.11454	0.0504	0.03708	0.04062	0.05268	0.03864	0.04344	0.24498	0.0064	0.0143	0.2503	0.4744	0.4974	0.5447	0.3682	0.2151	0.1426	0.4552	0.5018
LYN	0.1404	0.07344	0.14622	0.10572	0.1803	0.08712	0.08304	0.11328	0.06804	0.0852	0.06444	0.01806	0.16452	0.03042	0.14304	0.10056	0.11508	0.00336	0.04872	0.07668	0.066	0.17082	0.15894	0.12084	0.07854	0.09168	0.13626	0.09684	0.11178	0.13476	0.05844	0.1284	0.04932	0.08826	0.06144	0.08922	0.0603	0.10602	0.007	0.0164	0.1935	0.2237	0.2521	0.0405	0.018	0.0256	0.0227	0.2076	0.213
MATK	0.21312	0.06126	0.12408	0.09696	0.24558	0.45498	0.4665	0.3954	0.43464	0.14946	0.15402	0.1002	0.03636	0.00444	0.00546	0.10488	0.10242	0.05142	0.24138	0.12708	0.07452	0.17826	0.19542	0.15714	0.21738	0.24756	0.20886	0.55572	0.1641	0.13776	0.11268	0.0258	0.0249	0.00444	0.21396	0.13218	0.10722	0.33948	0.0647	0.0911	0.7625	0.3852	0.6418	0.5402	0.237	0.1376	0.3246	0.1864	0.7797
NCK1	0.2754	0.0789	0.15534	0.05772	0.13938	0.22422	0.18534	0.11934	0.11406	0.10818	0.09804	0.0246	0.02334	0.01674	0.01464	0.15084	0.14598	0.16878	0.17334	0.13428	0.0435	0.0828	0.0768	0.04014	0.22488	0.20472	0.18342	0.15984	0.14466	0.2082	0.02568	0.04716	0.02076	0.01944	0.05358	0.0336	0.07392	0.15858	0.0511	0.0486	0.1273	0.3729	0.1589	0.0846	0.0566	0.0523	0.0504	0.0507	0.073
NCK2	0.1659	0.0252	0.08304	0.03522	0.0987	0.07806	0.07992	0.02094	0.03684	0.01992	0.02334	0.01386	0.01686	0.00504	0.00756	0.05202	0.0261	0.10506	0.10332	0.02142	0.01218	0.02346	0.02544	0.01932	0.1413	0.12654	0.08034	0.06894	0.03426	0.06642	0.01464	0.02424	0.0042	0.00528	0.03594	0.02202	0.01944	0.12204	0.0184	0.0168	0.0627	0.6435	0.1494	0.0236	0.017	0.0185	0.0254	0.0216	0.0325
PIK3R1_C	0.0255	0.02574	0.01458	0.0135	0.0324	0.07824	0.03186	0.04056	0.08304	0.0882	0.0723	0.04176	0.04788	0.0444	0.0597	0.06486	0.04548	0.07644	0.02562	0.01872	0.0255	0.01578	0.01926	0.01236	0.04146	0.01818	0.02442	0.05862	0.07788	0.09312	0.09774	0.07458	0.01356	0.0423	0.02274	0.0345	0.08466	0.0252	0.0292	0.0338	0.0534	0.0689	0.0495	0.3398	0.0633	0.0427	0.114	0.103	0.1397
PIK3R1_N	0.25326	0.22428	0.09234	0.26226	0.20496	0.12816	0.31374	0.14376	0.27816	0.0396	0.10662	0.00108	0.03258	0.14958	0.14208	0.1923	0.17136	0.3159	0.26394	0.06582	0.16602	0.1353	0.09624	0.05958	0.12144	0.08022	0.02286	0.2451	0.01554	0.02652	0.00108	0.3636	0.10746	0.05778	0.20316	0.32856	0.09558	0.22146	0.0198	0.0326	0.0686	0.1086	0.3819	0.5902	0.4189	0.0657	0.1341	0.0936	0.0718
PIK3R2_C	0.20886	0.13422	0.11166	0.17826	0.21624	0.26388	0.22254	0.22398	0.26646	0.21528	0.12018	0.04764	0.05196	0.09138	0.05052	0.12714	0.15798	0.24714	0.18972	0.09882	0.17622	0.10392	0.1659	0.07206	0.195	0.14754	0.10992	0.16716	0.10344	0.08514	0.03024	0.15414	0.05664	0.06276	0.12066	0.11958	0.12372	0.12618	0.0938	0.1017	0.2634	0.2611	0.1478	0.7038	0.483	0.4804	0.2623	0.147	0.1873
PIK3R2_N	0.43884	0.25248	0.15594	0.22848	0.42372	0.40128	0.22044	0.15204	0.3474	0.30636	0.33174	0.1785	0.08556	0.07962	0.09246	0.48426	0.55086	0.40434	0.31662	0.3438	0.45702	0.27186	0.26766	0.21582	0.26112	0.26706	0.0918	0.13206	0.12114	0.17646	0.09714	0.36492	0.0621	0.16458	0.20652	0.26136	0.41196	0.57792	0.1207	0.1369	0.1684	0.3896	0.3581	0.998	0.7443	0.3536	0.4425	0.3973	0.3907
PIK3R3_C	0.20886	0.13422	0.11166	0.17826	0.21624	0.26388	0.22254	0.22398	0.26646	0.21528	0.12018	0.04764	0.05196	0.09138	0.05052	0.12714	0.15798	0.24714	0.18972	0.09882	0.17622	0.10392	0.1659	0.07206	0.195	0.14754	0.10992	0.16716	0.10344	0.08514	0.03024	0.15414	0.05664	0.06276	0.12066	0.11958	0.12372	0.12618	0.0938	0.1017	0.2634	0.2611	0.1478	0.7038	0.483	0.4804	0.2623	0.147	0.1873
PIK3R3_N	0.07488	0.06522	0.05058	0.066	0.10848	0.13086	0.11262	0.09678	0.08904	0.09834	0.07206	0.03396	0.01662	0.01146	0.01446	0.1038	0.07236	0.1935	0.07044	0.0606	0.10056	0.02598	0.05064	0.03996	0.10548	0.09096	0.0591	0.0699	0.05628	0.04026	0.03084	0.09972	0.01386	0.02022	0.05832	0.04308	0.05016	0.1473	0.0747	0.063	0.0633	0.0495	0.0916	0.7795	0.5968	0.1432	0.1341	0.1448	0.0755
PLCG1_C	0.2505	0.14808	0.16866	0.11202	0.20094	0.25092	0.23982	0.26472	0.1083	0.18222	0.13044	0.06438	0.15768	0.0633	0.06048	0.20976	0.27204	0.0324	0.0159	0.29856	0.174	0.24462	0.2259	0.27612	0.30486	0.29424	0.32886	0.17052	0.28014	0.18732	0.1041	0.17082	0.12072	0.08262	0.20604	0.23646	0.0159	0.08724	0.0604	0.0468	0.2378	0.2632	0.514	0.7914	0.7782	0.7924	0.297	0.3807	0.3041
PLCG2_C	0.14472	0.10074	0.0675	0.05838	0.06954	0.10092	0.08742	0.07836	0.05322	0.15972	0.19416	0.07518	0.0738	0.04644	0.0549	0.10188	0.0855	0.00072	0.00072	0.17298	0.07626	0.12858	0.08664	0.11706	0.08268	0.11532	0.12078	0.0462	0.15492	0.20592	0.06246	0.11268	0.07998	0.07146	0.11406	0.10584	0.00072	0.04956	0.0385	0.3627	0.2429	0.2528	0.3401	0.4356	0.4136	0.3965	0.1981	0.3991	0.2059
PTPN11_C	0.06942	0.05916	0.07314	0.06198	0.1044	0.13416	0.11952	0.10308	0.1605	0.07188	0.0585	0.0567	0.0525	0.05094	0.03186	0.05358	0.10044	0.003	0.003	0.1107	0.0576	0.12738	0.04596	0.07722	0.17022	0.11598	0.11058	0.31752	0.08442	0.06636	0.04326	0.0465	0.06576	0.0375	0.1212	0.14394	0.05028	0.07668	0.0764	0.1345	0.306	0.3757	0.4392	0.559	0.479	0.388	0.1507	0.1012	0.0911
PTPN11_N	0.21306	0.18732	0.19224	0.11838	0.25104	0.43884	0.29694	0.5511	0.2499	0.14052	0.06954	0.0054	0.45306	0.27738	0.1494	0.3606	0.30792	0.1407	0.0043	0.15312	0.10758	0.20184	0.2118	0.27864	0.29076	0.3255	0.34632	0.19338	0.24012	0.09438	0.0043	0.37182	0.2646	0.19572	0.19968	0.22584	0.0043	0.00798	0.0043	0.5309	0.4974	0.7995	0.8043	1.1529	1.1059	1.1526	0.4866	0.2148	0.0219
PTPN6_C	0.16992	0.11718	0.08106	0.07008	0.08226	0.11412	0.14706	0.13422	0.0885	0.04272	0.0285	0.02634	0.15024	0.16332	0.12168	0.08322	0.09972	0.03972	0.0032	0.093	0.0777	0.09624	0.0825	0.0609	0.11244	0.14256	0.12384	0.10422	0.08634	0.02394	0.01596	0.18006	0.17724	0.12534	0.08712	0.0936	0.0032	0.0579	0.0763	0.1456	0.1232	0.1899	0.1968	0.5945	0.7694	0.5057	0.1722	0.0937	0.0032
RASA1_C	0.03444	0.0315	0.03222	0.0558	0.0441	0.02922	0.02862	0.0279	0.0276	0.03198	0.02994	0.03606	0.01422	0.01914	0.0168	0.07188	0.04836	0.06204	0.04542	0.03264	0.045	0.04302	0.04686	0.0453	0.02526	0.0258	0.0225	0.02604	0.02598	0.02742	0.02976	0.01506	0.01464	0.01212	0.04338	0.04548	0.02238	0.02346	0.0568	0.0813	0.0954	0.3275	0.1188	0.0478	0.0579	0.0506	0.0557	0.0548	0.0621
RASA1_N	0.2298	0.1197	0.0843	0.0276	0.11262	0.20166	0.08328	0.09726	0.13458	0.05934	0.03672	0.00048	0.28776	0.07854	0.04884	0.222	0.27786	0.00048	0.00048	0.3516	0.02196	0.1233	0.08292	0.138	0.1161	0.1236	0.12048	0.10908	0.04302	0.02622	0.00048	0.08544	0.12636	0.05118	0.1416	0.1752	0.00048	0.05412	0.0373	0.1261	0.1575	0.7968	0.8091	0.6829	0.4157	0.2229	0.4316	0.1301	0.0238
SH2B	0.2469	0.00534	0.00096	0.0072	0.00096	0.05922	0.117	0.13842	0.03144	0.17832	0.17016	0.20568	0.13884	0.01002	0.01818	0.00786	0.00864	0.0303	0.02658	0.07188	0.01266	0.01542	0.0135	0.00924	0.14358	0.26238	0.20244	0.0405	0.18744	0.10824	0.11478	0.02346	0.01098	0.01578	0.00852	0.03792	0.00096	0.00096	0.0257	0.0717	0.0171	0.1857	0.0744	0.1149	0.0772	0.1325	0.0665	0.4675	0.7694
SH2D1A	0.3473	0.2712	0.3139	0.684	0.6341	0.252	0.2445	0.2456	0.2927	0.1452	0.2647	0.0367	0.1862	0.1099	0.2719	0.4051	0.3626	0.3972	0.3426	0.4714	0.3917	0.2738	0.3782	0.3306	0.3781	0.3095	0.2281	0.1083	0.1662	0.257	0.0328	0.4214	0.208	0.2688	0.2507	0.3435	0.2393	0.3431	0.0176	0.0646	0.3356	0.4602	0.291	0.1349	0.0571	0.0517	0.1769	0.1625	0.3377
SH2D1B	0.13122	0.08244	0.09132	0.17832	0.45786	0.28062	0.29352	0.21012	0.12306	0.23412	0.1086	0.01854	0.00234	0.006	0.0126	0.23388	0.15024	0.21894	0.20478	0.07908	0.18786	0.10212	0.0888	0.0759	0.3486	0.35748	0.17934	0.09534	0.11088	0.17844	0.02418	0.07638	0.00234	0.00858	0.04746	0.05322	0.0117	0.15414	0.1354	0.1252	0.3813	0.4666	0.282	0.3619	0.1768	0.415	0.3046	0.097	0.1619
SH2D2A	0.02064	0.01872	0.0234	0.02628	0.03504	0.0213	0.0282	0.02874	0.03114	0.01968	0.02094	0.01536	0.04314	0.02094	0.0228	0.02724	0.0414	0.06948	0.06456	0.07674	0.03042	0.02226	0.02778	0.02946	0.0213	0.0195	0.0162	0.01548	0.01656	0.0201	0.01704	0.1332	0.01824	0.03	0.02256	0.03528	0.03672	0.08484	0.0301	0.0326	0.1164	0.1591	0.0592	0.0376	0.0224	0.0198	0.0338	0.0304	0.0302
SH3BP2	0.0345	0.02358	0.03552	0.02238	0.02862	0.04122	0.02646	0.02886	0.03	0.02988	0.0348	0.03096	0.01554	0.01608	0.01632	0.02094	0.03162	0.0159	0.02274	0.02586	0.02424	0.0237	0.01932	0.02196	0.06414	0.05724	0.02886	0.03234	0.03012	0.03072	0.03126	0.01698	0.03312	0.01428	0.01914	0.02808	0.01476	0.03918	0.0679	0.0634	0.0587	0.0449	0.053	0.0708	0.0651	0.0708	0.0723	0.0775	0.0792
SHB	0.0729	0.04086	0.0381	0.03498	0.04014	0.04278	0.0504	0.04416	0.03678	0.04362	0.04722	0.04194	0.03696	0.0381	0.04044	0.0399	0.07254	0.0315	0.01182	0.14118	0.03786	0.02718	0.021	0.02484	0.039	0.04356	0.1059	0.03312	0.04428	0.07422	0.03516	0.03336	0.03	0.03042	0.02358	0.02202	0.02154	0.15186	0.0535	0.0357	0.0372	0.0312	0.0469	0.0822	0.0446	0.0547	0.039	0.0476	0.0759
SHC1	0.23022	0.16056	0.13986	0.22242	0.27534	0.21738	0.1998	0.19164	0.26928	0.11088	0.1152	0.05466	0.0618	0.04224	0.0624	0.28908	0.32394	0.27696	0.28026	0.23202	0.19476	0.14496	0.16662	0.0516	0.1584	0.11676	0.05292	0.0624	0.05382	0.06372	0.04608	0.25512	0.01758	0.07992	0.13908	0.18588	0.11082	0.18768	0.0543	0.1086	0.1209	0.5013	0.1105	0.0534	0.0714	0.1278	0.1486	0.0561	0.1303
SHC2	0.39192	0.315	0.24672	0.31848	0.40734	0.40764	0.39162	0.2844	0.39	0.30738	0.09912	0.01056	0.03168	0.17796	0.0528	0.29712	0.49566	0.55416	0.50238	0.14856	0.28608	0.24366	0.3138	0.15384	0.32652	0.29934	0.1383	0.11004	0.03384	0.02328	0.01248	0.25362	0.05736	0.14772	0.21174	0.26526	0.0987	0.29712	0.0879	0.1223	0.4299	0.6274	0.255	0.3783	0.9035	0.7001	0.3518	0.0909	0.1056
SHC3	0.11616	0.07278	0.05454	0.02922	0.08688	0.05592	0.07152	0.05412	0.06876	0.03552	0.0357	0.02586	0.02202	0.01716	0.0213	0.03354	0.0504	0.0564	0.0435	0.07716	0.05052	0.04254	0.01992	0.02484	0.05136	0.06348	0.05352	0.04344	0.04152	0.03408	0.0306	0.03534	0.01254	0.0153	0.01974	0.03	0.01182	0.03126	0.0755	0.0548	0.0491	0.0535	0.1077	0.11	0.1208	0.1305	0.1202	0.0953	0.085
SHC4	0.16764	0.12234	0.12966	0.17178	0.26448	0.20058	0.20838	0.18204	0.23586	0.1221	0.1794	0.10992	0.04902	0.16038	0.10086	0.21222	0.26604	0.25272	0.267	0.22278	0.13428	0.15564	0.16662	0.03654	0.17646	0.08988	0.09918	0.14136	0.06534	0.0972	0.05844	0.1785	0.05472	0.30918	0.1212	0.15336	0.11166	0.25008	0.026	0.0542	0.0641	0.3021	0.0642	0.1224	0.3902	0.4065	0.3698	0.3007	0.4497
SHD	0.08172	0.05358	0.04152	0.04242	0.09918	0.06432	0.03948	0.02412	0.06096	0.03984	0.03858	0.01854	0.04038	0.03726	0.04674	0.08748	0.16926	0.1344	0.15384	0.05352	0.0663	0.0411	0.04482	0.02262	0.03522	0.0183	0.01524	0.02244	0.01602	0.0213	0.0126	0.05748	0.03786	0.0633	0.03804	0.04524	0.06066	0.06672	0.0139	0.0493	0.0478	0.0961	0.0257	0.039	0.0637	0.0308	0.0565	0.0303	0.0647
SHE	0.07386	0.05706	0.09402	0.10248	0.08448	0.13104	0.04998	0.08082	0.17586	0.08046	0.06594	0.10074	0.08406	0.04236	0.05238	0.10758	0.10464	0.06762	0.14028	0.05814	0.05322	0.09414	0.09732	0.07542	0.10584	0.04728	0.08208	0.17532	0.08592	0.06834	0.08934	0.0585	0.0618	0.04974	0.12276	0.10134	0.10476	0.1764	0.1311	0.0948	0.1946	0.2044	0.1928	0.2069	0.1531	0.1616	0.1894	0.1042	0.1345
SHF	0.07188	0.05934	0.0483	0.04716	0.0531	0.10014	0.09558	0.09528	0.0687	0.0771	0.06924	0.05442	0.02328	0.03	0.02124	0.02778	0.01458	0.0981	0.00672	0.07626	0.07542	0.069	0.04584	0.05526	0.07908	0.10008	0.09546	0.06684	0.07458	0.0561	0.04452	0.0078	0.0018	0.024	0.02628	0.01026	0.0099	0.0081	0.1032	0.1118	0.1127	0.0619	0.0762	0.1277	0.1242	0.1404	0.1178	0.228	0.2963
SHIP1	0.16	0.11	0.07	0.09	0.14	0.15	0.14	0.11	0.12	0.1	0.11	0.07	0.02	0.02	0.02	0.11	0.07	0.09	0.12	0.09	0.17	0.09	0.09	0.08	0.12	0.11	0.07	0.1	0.1	0.09	0.06	0.03	0.02	0.02	0.08	0.05	0.01	0.06	0.07	0.06	0.08	0.31	0.11	0.14	0.08	0.08	0.12	0.14	0.23
SHIP2	0.24048	0.0882	0.13254	0.17052	0.23994	0.1083	0.10794	0.0597	0.0834	0.10812	0.09198	0.102	0.04698	0.04104	0.045	0.15798	0.2496	0.06078	0.0405	0.35448	0.25008	0.09114	0.1494	0.0975	0.08124	0.12468	0.09924	0.11004	0.09468	0.0927	0.05634	0.22344	0.0249	0.06534	0.1821	0.21138	0.20184	0.25236	0.0079	0.0242	0.0619	0.3507	0.1043	0.0577	0.0229	0.0335	0.12	0.0835	0.1107
SLNK	0.00702	0.00762	0.0204	0.02742	0.01938	0.02124	0.01176	0.02082	0.02352	0.0363	0.06186	0.06288	0.04164	0.01074	0.01278	0.03546	0.02022	0.00702	0.00702	0.02112	0.01452	0.03066	0.02682	0.02208	0.03096	0.02136	0.03	0.06024	0.0276	0.08772	0.03198	0.0228	0.01002	0.00702	0.04284	0.0399	0.07572	0.13086	0.0372	0.036	0.0398	0.0436	0.0542	0.0548	0.0452	0.064	0.0405	0.0909	0.6567
SRC	0.29844	0.1296	0.04998	0.0465	0.10164	0.11634	0.14814	0.07962	0.04674	0.07518	0.05442	0.09042	0.19272	0.0231	0.06564	0.06456	0.12126	0.0195	0.01842	0.22248	0.06396	0.07698	0.0219	0.05418	0.0735	0.27726	0.11154	0.0477	0.06258	0.0417	0.05658	0.12666	0.05586	0.06132	0.04044	0.05406	0.00444	0.03612	0.0502	0.0308	0.0938	0.0902	0.0962	0.231	0.2072	0.0635	0.075	0.1029	0.1075
SRMS	0.21594	0.0708	0.07404	0.05922	0.06288	0.09858	0.09714	0.07602	0.06216	0.06714	0.1092	0.06516	0.0504	0.04872	0.04434	0.0687	0.10026	0.06078	0.06444	0.12498	0.05142	0.05568	0.04764	0.05412	0.06384	0.0558	0.0726	0.02958	0.04104	0.06678	0.03258	0.05454	0.04398	0.04578	0.05256	0.0492	0.05328	0.08298	0.0639	0.0817	0.0886	0.1015	0.0634	0.1378	0.0487	0.0604	0.0577	0.1089	0.1067
SUPT6H	0.1266	0.08676	0.03744	0.04332	0.084	0.08724	0.02028	0.04506	0.1266	0.00582	0.02874	0.00924	0.1011	0.13314	0.0378	0.11886	0.11676	0.05952	0.084	0.07626	0.04458	0.09198	0.06186	0.06342	0.09552	0.09186	0.02958	0.159	0.00798	0.00654	0.0171	0.06372	0.17334	0.087	0.10548	0.11226	0.04728	0.04128	0.4072	0.2503	0.1942	0.1561	0.1576	0.1329	0.3802	0.1977	0.3039	0.2057	0.0471
SYK_C	0.21954	0.27786	0.23616	0.16794	0.19896	0.11352	0.1713	0.13128	0.1446	0.09576	0.10272	0.00312	0.09726	0.06222	0.02238	0.12426	0.12102	0.18648	0.16098	0.19374	0.22452	0.25122	0.15612	0.19902	0.1155	0.11844	0.11082	0.0444	0.05508	0.0816	0.00258	0.12984	0.02172	0.01224	0.10518	0.13158	0.13788	0.16512	0.0008	0.012	0.4273	0.342	0.4423	0.1922	0.0243	0.0708	0.0613	0.1105	0.0591
SYK_N	0.01614	0.01482	0.04644	0.11526	0.08508	0.0393	0.0696	0.02532	0.1143	0.04434	0.07134	0.05856	0.05466	0.021	0.06978	0.09174	0.08208	0.008	0.008	0.03552	0.03642	0.0507	0.13152	0.09228	0.0309	0.0618	0.05982	0.17172	0.0807	0.0717	0.06594	0.0681	0.05892	0.02694	0.1131	0.0954	0.00948	0.0258	0.008	0.008	0.0656	0.236	0.1664	0.0192	0.1083	0.112	0.0495	0.07	0.2295
TEC	0.21294	0.10584	0.08136	0.11052	0.16896	0.25776	0.2547	0.28872	0.17292	0.2286	0.16434	0.0387	0.0561	0.05802	0.03804	0.14652	0.2112	0.28296	0.1791	0.0657	0.05112	0.0462	0.1218	0.04632	0.2181	0.21846	0.1572	0.04764	0.05586	0.08454	0.02646	0.09576	0.0333	0.05562	0.12246	0.10158	0.23652	0.0045	0.0045	0.0184	0.3589	0.6073	0.0892	0.0124	0.0245	0.0066	0.0045	0.0255	0.0768
TENC1	0.078	0.033	0.04566	0.07152	0.0837	0.04314	0.05646	0.02676	0.04356	0.06078	0.0387	0.04854	0.03108	0.01656	0.02712	0.11544	0.18474	0.03426	0.0273	0.15684	0.09822	0.02784	0.05154	0.03744	0.03042	0.06198	0.06378	0.03642	0.08016	0.11514	0.02778	0.11958	0.01416	0.05274	0.10266	0.13956	0.16428	0.1926	0.0281	0.0293	0.0391	0.0457	0.0405	0.0448	0.0388	0.0314	0.0529	0.0664	0.1091
TNS1	0.1095	0.06282	0.0765	0.04134	0.08832	0.2085	0.13398	0.17604	0.08982	0.13938	0.07044	0.05904	0.13644	0.03198	0.03654	0.10488	0.1479	0.01602	0.01602	0.2574	0.0411	0.1134	0.10446	0.14154	0.16704	0.15966	0.2061	0.10914	0.05076	0.05892	0.06318	0.07188	0.0483	0.03978	0.09918	0.17436	0.01602	0.11328	0.01602	0.0427	0.069	0.4228	0.3648	0.3826	0.0199	0.0546	0.0497	0.1367	0.091
TNS4	0.09522	0.11094	0.07608	0.10074	0.14388	0.08904	0.159	0.07272	0.07992	0.18492	0.10944	0.11034	0.08904	0.08586	0.06672	0.12006	0.17706	0.06654	0.05082	0.19182	0.26598	0.08976	0.0957	0.10188	0.08886	0.08802	0.14538	0.0912	0.15642	0.11874	0.06288	0.11214	0.07908	0.10422	0.1104	0.13938	0.0633	0.18396	0.0614	0.0405	0.0546	0.0764	0.0714	0.1023	0.0914	0.0782	0.0855	0.0873	0.1132
TXK	0.09072	0.03072	0.11502	0.11502	0.08898	0.13866	0.14568	0.11568	0.23646	0.045	0.07524	0.0732	0.05016	0.16014	0.08526	0.13026	0.10596	0.01566	0.01566	0.17292	0.11322	0.14766	0.11994	0.10638	0.14508	0.1395	0.14478	0.28362	0.12192	0.10338	0.1035	0.0759	0.1704	0.01488	0.1695	0.1758	0.0939	0.09288	0.0841	0.1891	0.2681	0.3616	0.3084	0.1886	0.1508	0.1538	0.2006	0.1967	0.3651
VAV1	0.20418	0.13344	0.12216	0.17526	0.14028	0.1677	0.1776	0.15672	0.1737	0.1494	0.12726	0.01248	0.0114	0.07134	0.036	0.14622	0.22662	0.25038	0.1593	0.22092	0.20472	0.12666	0.16116	0.05946	0.1473	0.16584	0.26502	0.09702	0.01794	0.01026	0.00684	0.2067	0.02574	0.12378	0.1242	0.16224	0.141	0.15084	0.0114	0.0145	0.1633	0.0293	0.059	0.5464	0.4929	0.7396	0.4181	0.2309	0.0456
VAV2	0.14838	0.03546	0.03564	0.07794	0.08826	0.05502	0.05976	0.02442	0.0375	0.05286	0.04374	0.04236	0.03462	0.00948	0.01236	0.1518	0.27486	0.01656	0.0036	0.25878	0.156	0.03186	0.07416	0.02652	0.0489	0.10272	0.15444	0.04272	0.0498	0.06504	0.027	0.1482	0.00906	0.03318	0.15108	0.15228	0.11664	0.1932	0.0325	0.0227	0.0501	0.0231	0.1479	0.8515	0.1543	0.3927	0.1053	0.0446	0.0469
VAV3	0.15246	0.07674	0.04014	0.1212	0.18828	0.11652	0.11268	0.13086	0.08898	0.14052	0.09354	0.01128	0.02298	0.02772	0.00918	0.13596	0.19332	0.2712	0.18834	0.11436	0.12582	0.04338	0.07092	0.01602	0.05352	0.08046	0.03336	0.02454	0.03378	0.03942	0.01356	0.18426	0.01434	0.0342	0.06378	0.10506	0.18324	0.1872	0.0262	0.0253	0.031	0.0228	0.0241	0.5782	0.2394	0.6382	0.402	0.0795	0.068
YES	0.19134	0.08058	0.1497	0.18258	0.21048	0.12438	0.18042	0.08664	0.10968	0.10116	0.1095	0.10812	0.09708	0.03348	0.0363	0.2064	0.23886	0.12978	0.09192	0.26826	0.24024	0.14316	0.17322	0.1716	0.1701	0.20442	0.26862	0.1701	0.22632	0.24102	0.0498	0.21276	0.03894	0.07638	0.22578	0.20118	0.2511	0.25584	0.032	0.0462	0.1909	0.2473	0.1559	0.2291	0.094	0.0636	0.0567	0.0753	0.1111
ZAP70_N	0.14742	0.1476	0.12642	0.11724	0.19038	0.20208	0.15852	0.1572	0.14838	0.15198	0.1482	0.16218	0.09774	0.07098	0.0726	0.1728	0.14544	0.21942	0.1878	0.13092	0.12516	0.15324	0.14802	0.1338	0.15276	0.15816	0.12702	0.13014	0.13146	0.15912	0.1581	0.10482	0.06972	0.06876	0.1368	0.1281	0.14472	0.19536	0.1086	0.129	0.1915	0.2715	0.1802	0.1554	0.1211	0.1213	0.1669	0.1879	0.2399
[truncated: 65 more columns]

## Sheet: sh2_norm_matrices
	-2P	-2G	-2A	-2C	-2S	-2T	-2V	-2I	-2L	-2M	-2F	-2Y	-2W	-2H	-2K	-2R	-2Q	-2N	-2D	-2E	-1P	-1G	-1A	-1C	-1S	-1T	-1V	-1I	-1L	-1M	-1F	-1Y	-1W	-1H	-1K	-1R	-1Q	-1N	-1D	-1E	1P	1G	1A	1C	1S	1T	1V	1I	1L
ABL1	0.1124	0.0567	0.0506	0.0526	0.0353	0.0518	0.0683	0.0824	0.065	0.0523	0.0619	0.0658	0.0495	0.0391	0.0071	0.0138	0.0484	0.0719	0.0363	0.0312	0.1142	0.0775	0.0353	0.0526	0.0269	0.0204	0.0626	0.0747	0.0885	0.055	0.0724	0.0728	0.0321	0.0419	0.0076	0.0222	0.0336	0.0464	0.056	0.0597	0.0107	0.0812	0.0694	0.0526	0.0905	0.0651	0.0974	0.0174	0.0143
ABL2	0.1421	0.0173	0.0569	0.0526	0.006	0.0255	0.1149	0.0384	0.1274	0.0961	0.0233	0.0313	0.0004	0.098	0.0129	0.0123	0.0409	0.0783	0.0208	0.0574	0.1972	0.0086	0.0831	0.0526	0.0167	0.0402	0.0375	0.0681	0.102	0.1123	0.0265	0.0643	0.0031	0.043	0.0207	0.0152	0.0386	0.0273	0.0001	0.0955	0	0.0325	0.1097	0.0526	0.1121	0.0766	0.0825	0.0149	0.0077
APS	0.077	0.0534	0.0541	0.0526	0.0343	0.0709	0.1242	0.048	0.1029	0.0427	0.0541	0.0373	0.0168	0.0404	0.0381	0.0282	0.0892	0.0709	0.0175	0.0001	0.0974	0.0323	0.0628	0.0526	0.0571	0.0542	0.0882	0.1089	0.0697	0.0651	0.0409	0.0386	0.0121	0.0351	0.0213	0.0496	0.0432	0.0576	0.0035	0.0623	0.0242	0.022	0.0371	0.0526	0.0526	0.0397	0.1527	0.1708	0.129
BCAR3	0.054	0.0373	0.0572	0.0526	0.0489	0.0591	0.0934	0.0876	0.1192	0.03	0.0854	0.0815	0.0588	0.0372	0.018	0.0012	0.0549	0.0762	0	0	0.0865	0.0169	0.0685	0.0526	0.0671	0.0815	0.0798	0.0742	0.0737	0.0318	0.0622	0.0754	0.0448	0.0643	0.0324	0.02	0.0448	0.0502	0.0029	0.0231	0	0.099	0.0453	0.0526	0.1116	0.0832	0.0475	0.041	0.0512
BLK	0.046	0.018	0.0227	0.0526	0.0262	0.0424	0.0595	0.0358	0.0349	0.0298	0.0283	0.0307	0.0202	0.012	0.0133	0.0094	0.0382	0.1058	0.2211	0.2058	0.0207	0.019	0.015	0.0526	0.0272	0.0215	0.1014	0.1138	0.0419	0.0428	0.036	0.0575	0.0289	0.0649	0.015	0.0097	0.0349	0.0255	0.0992	0.2251	0.0028	0.0065	0.0184	0.0526	0.0469	0.0179	0.0244	0.008	0.0113
BLNK	0.0604	0.0388	0.0398	0.0526	0.0492	0.0506	0.0519	0.0642	0.0506	0.066	0.0783	0.0762	0.0762	0.042	0.0732	0.0634	0.0534	0.0654	0.0002	0.0002	0.0731	0.0322	0.0225	0.0526	0.0421	0.0316	0.0526	0.0546	0.0515	0.062	0.0671	0.0842	0.0773	0.0537	0.0861	0.0817	0.0447	0.0826	0.0002	0.0002	0.0135	0.0034	0.0091	0.0526	0.0134	0.0113	0.0263	0.0248	0.0227
BMX	0.242	0.0248	0.0247	0.0526	0.0435	0.0244	0.0582	0.0841	0.0375	0.065	0.0613	0.0538	0.0366	0.0417	0.0002	0.031	0.0779	0.093	0.0002	0.0002	0.246	0.0251	0.018	0.0526	0.021	0.0131	0.0327	0.0268	0.0463	0.019	0.0487	0.0981	0.0195	0.0532	0.0082	0.0113	0.0279	0.0221	0.0914	0.1717	0.0196	0.0235	0.0202	0.0526	0.0231	0.016	0.0289	0.0232	0.0223
BRDG1	0.0539	0.0342	0.0456	0.0526	0.02	0.0394	0.0334	0.0519	0.0253	0.0001	0.0267	0.0159	0.0292	0.07	0.0881	0.071	0.0318	0.1171	0.076	0.1702	0.1515	0.0223	0.0433	0.0526	0.0491	0.0507	0.058	0.0877	0.0442	0.0051	0.0138	0.0325	0.0191	0.0341	0.0506	0.0392	0.0241	0.0245	0.037	0.2132	0.0103	0.0142	0.0462	0.0526	0.2489	0.0809	0.0051	0.0106	0.009
BRK	0.0893	0.0323	0.0448	0.0526	0.0733	0.0888	0.0604	0.0672	0.0217	0.0411	0.0568	0.0587	0.052	0.0166	0.0031	0.0047	0.0874	0.1048	0.0529	0.0439	0.1146	0.0743	0.0286	0.0526	0.0373	0.0309	0.0497	0.054	0.0733	0.0349	0.0545	0.0701	0.0043	0.0685	0.0028	0.0128	0.0704	0.0607	0.0769	0.0816	0.005	0.0063	0.0147	0.0526	0.0721	0.1014	0.0109	0.0074	0.0056
BTK	0.0396	0.0265	0.0285	0.0526	0.0285	0.0302	0.1562	0.0237	0.0271	0.0217	0.0217	0.0217	0.0217	0.0224	0.0186	0.0221	0.2168	0.0852	0.0576	0.1303	0.0477	0.0496	0.0522	0.0526	0.0486	0.0501	0.031	0.0458	0.0294	0.0482	0.0423	0.0423	0.0423	0.0368	0.0197	0.036	0.0438	0.0349	0.0615	0.238	0.0331	0.0323	0.0481	0.0526	0.0417	0.0397	0.0281	0.029	0.0234
CRK	0.083	0.0181	0.065	0.0526	0.0758	0.0722	0.0614	0.0686	0.0325	0.0505	0.0469	0.0505	0.0505	0.0397	0.0108	0.0325	0.0903	0.1047	0.0289	0.0181	0.0767	0.0521	0.0307	0.0526	0.0307	0.0368	0.0276	0.0429	0.0675	0.0399	0.0399	0.0736	0.0123	0.0736	0.0092	0.092	0.0613	0.0767	0.0736	0.0828	0	0.0091	0.0243	0.0526	0.1003	0.0365	0.0091	0.003	0.0091
CRKL	0.1065	0.036	0.0691	0.0526	0.0817	0.0957	0.0427	0.0659	0.0267	0.0362	0.0514	0.0497	0.0268	0.0607	0.0148	0.0279	0.0749	0.1114	0.0127	0.0092	0.0924	0.0807	0.0289	0.0526	0.045	0.0392	0.0199	0.0305	0.048	0.0429	0.0378	0.077	0.0131	0.0695	0.0336	0.1073	0.0482	0.071	0.0546	0.0604	0.0045	0.0094	0.0326	0.0526	0.1062	0.0476	0.0119	0.0037	0.0059
CSK	0.0652	0.0561	0.0661	0.0526	0.0427	0.0478	0.067	0.0702	0.061	0.0666	0.0649	0.0666	0.0665	0.0347	0.0343	0.0299	0.0484	0.0476	0.0287	0.0359	0.0609	0.0603	0.0586	0.0526	0.0518	0.0462	0.0649	0.0615	0.0649	0.0661	0.0665	0.0729	0.0724	0.0367	0.0407	0.0297	0.0401	0.0454	0.026	0.0346	0.0223	0.0229	0.3095	0.0526	0.258	0.1441	0.0224	0.0211	0.0211
FER	0.0706	0.0254	0.0267	0.0526	0.0231	0.0911	0.0683	0.0603	0.0487	0.0389	0.0412	0.0434	0.0283	0.0115	0.0063	0.0068	0.0571	0.0935	0.1505	0.1083	0.0952	0.0714	0.0491	0.0526	0.038	0.0346	0.0612	0.0668	0.0527	0.0396	0.0412	0.0587	0.0516	0.051	0.0084	0.0139	0.0275	0.0405	0.0644	0.1341	0.0301	0.0267	0.0293	0.0526	0.0147	0.0198	0.0254	0.0268	0.0242
FES	0.0548	0.0673	0.046	0.0526	0.061	0.0745	0.0666	0.0686	0.0642	0.0622	0.0455	0.0527	0.0079	0.0097	0.0213	0.024	0.0639	0.0667	0.0679	0.0751	0.0415	0.071	0.0535	0.0526	0.0664	0.0237	0.0554	0.089	0.0555	0.0383	0.0212	0.0177	0.0059	0.0996	0.0059	0.0331	0.0682	0.0796	0.0671	0.1073	0.0107	0.0146	0.0154	0.0526	0.0088	0.0126	0.0172	0.1028	0.0056
FGR	0.1429	0.0143	0.0357	0.0526	0.0571	0.0714	0.0571	0.1071	0.0214	0.0214	0.0429	0.0286	0.0286	0.0429	0.0071	0.0286	0.1071	0.1643	0.0143	0.0071	0.0583	0.0673	0.0135	0.0526	0.0224	0.0179	0.0359	0.0628	0.0852	0.0404	0.0807	0.0583	0.0135	0.0717	0.0045	0.0628	0.0628	0.0583	0.0717	0.1121	0.0163	0.0204	0.0163	0.0526	0.0408	0.0204	0.0531	0.0286	0.0163
FRK	0.1271	0.0342	0.0428	0.0526	0.0355	0.0329	0.0636	0.07	0.0711	0.0382	0.1133	0.0677	0.1055	0.1037	0.0001	0.0212	0.0161	0.0478	0.0066	0.0025	0.0558	0.0383	0.0439	0.0526	0.0478	0.0538	0.069	0.0899	0.1299	0.054	0.1415	0.0656	0.0404	0.0179	0.0093	0.0103	0.041	0.0404	0.0001	0.051	0.0205	0.0202	0.0394	0.0526	0.0998	0.1214	0.0632	0.0538	0.0342
FYN	0.1001	0.0337	0.0515	0.0526	0.0416	0.0614	0.0628	0.0828	0.0276	0.0388	0.0561	0.0587	0.0734	0.0763	0.0115	0.0179	0.0497	0.1109	0.0233	0.0217	0.0834	0.0479	0.0198	0.0526	0.0338	0.0216	0.043	0.0675	0.0701	0.0313	0.0983	0.1032	0.0304	0.0732	0.0088	0.022	0.0441	0.0606	0.059	0.0819	0.0033	0.0035	0.0162	0.0526	0.0451	0.0394	0.0911	0.0129	0.0063
GRAP	0.1237	0.0039	0.0032	0.0526	0.0165	0.0054	0.102	0.0597	0.0741	0.0387	0.0481	0.0499	0.0269	0.1098	0.0865	0.0766	0.0653	0.1033	0.0062	0.0003	0.0882	0.0009	0.0168	0.0526	0.0206	0.032	0.0801	0.1131	0.1677	0.0348	0.0301	0.0348	0.0196	0.066	0.0713	0.072	0.0601	0.086	0.0002	0.0058	0.002	0.0032	0.1061	0.0526	0.0169	0.0365	0.2049	0.1306	0.0782
GRAP2	0.137	0.036	0.0678	0.0526	0.0143	0.0473	0.1234	0.0632	0.1119	0.0427	0.037	0.0402	0.0396	0.037	0.0049	0.0033	0.0395	0.0861	0.01	0.0586	0.1255	0.027	0.0767	0.0526	0.0263	0.0964	0.0804	0.1032	0.1137	0.0515	0.0327	0.0376	0.0389	0.0157	0.017	0.0063	0.0407	0.0481	0.0001	0.0624	0.0137	0.0272	0.1063	0.0526	0.1066	0.0448	0.1625	0.0961	0.0903
GRB10	0.1229	0.0255	0.0357	0.0526	0.0641	0.0904	0.043	0.0612	0.0263	0.0304	0.0433	0.0467	0.0261	0.0261	0.0238	0.0242	0.1134	0.1423	0.0453	0.0093	0.1177	0.058	0.0167	0.0526	0.0194	0.0177	0.0273	0.0511	0.0594	0.022	0.0763	0.0911	0.0134	0.0669	0.0162	0.0183	0.0431	0.0582	0.0907	0.1365	0.0149	0.0163	0.0166	0.0526	0.0208	0.0143	0.0158	0.0147	0.0163
GRB14	0.0859	0.0554	0.0526	0.0526	0.0561	0.089	0.0727	0.0742	0.0615	0.0644	0.0456	0.034	0.006	0.0106	0.0069	0.0049	0.0655	0.0781	0.0718	0.0648	0.0925	0.066	0.0808	0.0526	0.062	0.0292	0.0653	0.0779	0.0413	0.037	0.017	0.0182	0.0057	0.0892	0.0032	0.0204	0.0697	0.1028	0.0527	0.0691	0.0038	0.0091	0.0777	0.0526	0.1346	0.0257	0.0178	0.0128	0.0101
GRB2	0.0957	0.0677	0.0654	0.0526	0.0119	0.0555	0.1088	0.0611	0.0691	0.0799	0.0483	0.0503	0.0183	0.0611	0.0196	0.0091	0.0495	0.0524	0.0208	0.0557	0.0838	0.0369	0.0691	0.0526	0.0449	0.0625	0.0656	0.0747	0.0777	0.0962	0.0367	0.0601	0.0257	0.0311	0.0499	0.0284	0.045	0.0458	0.0019	0.0639	0.0129	0.0408	0.0875	0.0526	0.0775	0.0616	0.1351	0.1219	0.0735
GRB7	0.0776	0.0312	0.0444	0.0526	0.0538	0.0605	0.0721	0.0861	0.0479	0.0677	0.0673	0.097	0.0536	0.04	0.0265	0.0254	0.0461	0.061	0.0417	0	0.0804	0.0601	0.0381	0.0526	0.0432	0.0439	0.0512	0.0627	0.0845	0.0487	0.0624	0.0778	0.0291	0.0711	0.0207	0.0494	0.0448	0.0558	0.0357	0.0406	0.0095	0.0748	0.0943	0.0526	0.0727	0.0562	0.0669	0.0119	0.0169
HCK	0.1281	0.016	0.0257	0.0526	0.0229	0.0239	0.0236	0.0187	0.0156	0.0066	0.0125	0.0187	0.0292	0.0767	0.0798	0.0344	0.0496	0.4179	0.0001	0.0001	0.2046	0.0302	0.0163	0.0526	0.0032	0.0168	0.0195	0.0272	0.0657	0.0032	0.0287	0.0775	0.0134	0.0487	0.0321	0.0274	0.0404	0.036	0.0685	0.2404	0.012	0.0027	0.0143	0.0526	0.0566	0.023	0.0049	0.0067	0.0022
HSH2D	0.0256	0.0096	0.0353	0.0526	0.0837	0.0599	0.049	0.0423	0.043	0.1378	0.0581	0.0832	0.101	0.0335	0.035	0.0353	0.0876	0.066	0.0024	0.0117	0.0009	0.0001	0.0213	0.0526	0.0545	0.0345	0.0268	0.0144	0.036	0.4036	0.055	0.0597	0.0597	0.0337	0.0282	0.0267	0.0622	0.0552	0.0001	0.0274	0.0015	0.001	0.025	0.0526	0.0793	0.0221	0.0078	0.007	0.0094
ITK	0.0289	0.0084	0.0119	0.0526	0.0326	0.0057	0.0766	0.0453	0.0593	0.1803	0.0787	0.0746	0.0825	0.0511	0.0377	0.0367	0.0363	0.0629	0.0373	0.0533	0.0406	0.0143	0.0334	0.0526	0.0444	0.0177	0.0531	0.0206	0.0386	0.1448	0.0427	0.0359	0.0368	0.0491	0.018	0.0206	0.0597	0.0623	0.094	0.1733	0.0059	0.0109	0.0406	0.0526	0.0631	0.0403	0.0497	0.0138	0.0191
LCK	0.0791	0.021	0.0402	0.0526	0.0231	0.0616	0.1223	0.0748	0.0806	0.0114	0.104	0.0632	0.0532	0.0525	0.019	0.0149	0.0346	0.0495	0.0316	0.0631	0.0792	0.0181	0.0677	0.0526	0.0617	0.0502	0.1	0.0965	0.081	0.0411	0.088	0.0779	0.0439	0.0193	0.0142	0.0156	0.0202	0.0148	0.0166	0.0939	0	0.003	0.0525	0.0526	0.0995	0.1043	0.1142	0.0772	0.0451
LYN	0.0793	0.0415	0.0826	0.0526	0.0597	0.1018	0.0492	0.0469	0.064	0.0384	0.0481	0.0364	0.0102	0.0929	0.0172	0.0808	0.0568	0.065	0.0019	0.0275	0.0407	0.035	0.0906	0.0526	0.0843	0.0641	0.0417	0.0486	0.0723	0.0514	0.0593	0.0715	0.031	0.0681	0.0262	0.0468	0.0326	0.0473	0.032	0.0563	0.003	0.0069	0.0817	0.0526	0.0944	0.1064	0.0171	0.0076	0.0108
MATK	0.062	0.0178	0.0361	0.0526	0.0282	0.0714	0.1323	0.1357	0.115	0.1264	0.0435	0.0448	0.0291	0.0106	0	0.0016	0.0305	0.0298	0.015	0.0702	0.0394	0.0231	0.0553	0.0526	0.0606	0.0487	0.0674	0.0768	0.0648	0.1723	0.0509	0.0427	0.0349	0.008	0.0077	0.0014	0.0664	0.041	0.0333	0.1053	0.0113	0.016	0.1335	0.0526	0.0675	0.1124	0.0946	0.0415	0.0241
NCK1	0.1211	0.0347	0.0683	0.0526	0.0254	0.0613	0.0986	0.0815	0.0525	0.0502	0.0476	0.0431	0.0108	0.0103	0.0074	0.0064	0.0663	0.0642	0.0742	0.0762	0.0694	0.0225	0.0428	0.0526	0.0397	0.0207	0.1162	0.1057	0.0947	0.0826	0.0747	0.1075	0.0133	0.0244	0.0107	0.01	0.0277	0.0174	0.0382	0.0819	0.0193	0.0183	0.048	0.0526	0.1406	0.0599	0.0319	0.0213	0.0197
NCK2	0.1664	0.0253	0.0833	0.0526	0.0353	0.099	0.0783	0.0802	0.021	0.037	0.02	0.0234	0.0139	0.0169	0.0051	0.0076	0.0522	0.0262	0.1054	0.1036	0.0247	0.014	0.027	0.0526	0.0293	0.0223	0.1629	0.1459	0.0926	0.0795	0.0395	0.0766	0.0169	0.0279	0.0048	0.0061	0.0414	0.0254	0.0224	0.1407	0.0059	0.0054	0.0201	0.0526	0.2067	0.048	0.0076	0.0055	0.0059
PIK3R1_C	0.028	0.0282	0.016	0.0526	0.0148	0.0355	0.0858	0.0349	0.0445	0.091	0.0967	0.0793	0.0458	0.0525	0.0487	0.0655	0.0711	0.0499	0.0838	0.0281	0.0234	0.0319	0.0197	0.0526	0.0241	0.0154	0.0518	0.0227	0.0305	0.0732	0.0973	0.1163	0.1221	0.0932	0.0169	0.0528	0.0284	0.0431	0.1057	0.0315	0.0139	0.016	0.0254	0.0526	0.0327	0.0235	0.1613	0.0301	0.0203
PIK3R1_N	0.0764	0.0677	0.0279	0.0526	0.0791	0.0618	0.0387	0.0946	0.0434	0.0839	0.0119	0.0322	0	0.0098	0.0451	0.0429	0.058	0.0517	0.0953	0.0796	0.0273	0.0688	0.0561	0.0526	0.0399	0.0247	0.0503	0.0332	0.0095	0.1016	0.0064	0.011	0.0004	0.1507	0.0445	0.0239	0.0842	0.1361	0.0396	0.0918	0.0069	0.0113	0.0237	0.0526	0.0376	0.1322	0.2043	0.145	0.0227
PIK3R2_C	0.0668	0.0429	0.0357	0.0526	0.057	0.0692	0.0844	0.0712	0.0717	0.0853	0.0689	0.0385	0.0152	0.0166	0.0292	0.0162	0.0407	0.0506	0.0791	0.0607	0.0445	0.0794	0.0468	0.0526	0.0748	0.0325	0.0879	0.0665	0.0495	0.0753	0.0466	0.0384	0.0136	0.0695	0.0255	0.0283	0.0544	0.0539	0.0558	0.0569	0.0225	0.0244	0.0631	0.0526	0.0626	0.0354	0.1686	0.1157	0.1151
PIK3R2_N	0.0805	0.0463	0.0286	0.0526	0.0419	0.0777	0.0736	0.0404	0.0279	0.0637	0.0562	0.0609	0.0327	0.0157	0.0146	0.017	0.0888	0.1011	0.0742	0.0581	0.0723	0.0962	0.0572	0.0526	0.0563	0.0454	0.0549	0.0562	0.0193	0.0278	0.0255	0.0371	0.0204	0.0768	0.0131	0.0346	0.0435	0.055	0.0867	0.1216	0.0193	0.0219	0.0269	0.0526	0.0622	0.0572	0.1594	0.1189	0.0565
PIK3R3_C	0.0668	0.0429	0.0357	0.0526	0.057	0.0692	0.0844	0.0712	0.0717	0.0853	0.0689	0.0385	0.0152	0.0166	0.0292	0.0162	0.0407	0.0506	0.0791	0.0607	0.0445	0.0794	0.0468	0.0526	0.0748	0.0325	0.0879	0.0665	0.0495	0.0753	0.0466	0.0384	0.0136	0.0695	0.0255	0.0283	0.0544	0.0539	0.0558	0.0569	0.0225	0.0244	0.0631	0.0526	0.0626	0.0354	0.1686	0.1157	0.1151
PIK3R3_N	0.0505	0.044	0.0341	0.0526	0.0446	0.0732	0.0883	0.076	0.0653	0.0601	0.0664	0.0486	0.0229	0.0112	0.0077	0.0098	0.0701	0.0488	0.1306	0.0475	0.0521	0.0864	0.0223	0.0526	0.0435	0.0344	0.0907	0.0782	0.0508	0.0601	0.0484	0.0346	0.0265	0.0857	0.0119	0.0174	0.0501	0.037	0.0431	0.1266	0.0247	0.0208	0.0209	0.0526	0.0164	0.0303	0.2578	0.1974	0.0474
PLCG1_C	0.0859	0.0508	0.0578	0.0526	0.0384	0.0689	0.086	0.0822	0.0908	0.0371	0.0625	0.0447	0.0221	0.0541	0.0217	0.0207	0.0719	0.0933	0.0111	0	0.0787	0.0459	0.0645	0.0526	0.0596	0.0728	0.0804	0.0776	0.0867	0.045	0.0739	0.0494	0.0274	0.045	0.0318	0.0218	0.0543	0.0623	0	0.023	0.0118	0.0091	0.0464	0.0526	0.0513	0.1002	0.1543	0.1517	0.1545
PLCG2_C	0.0932	0.0649	0.0435	0.0526	0.0376	0.0448	0.065	0.0563	0.0505	0.0343	0.1029	0.1251	0.0484	0.0475	0.0299	0.0354	0.0656	0.0551	0.0001	0.0001	0.0908	0.0401	0.0675	0.0526	0.0455	0.0615	0.0434	0.0606	0.0634	0.0243	0.0814	0.1081	0.0328	0.0592	0.042	0.0375	0.0599	0.0556	0.0004	0.026	0.008	0.0755	0.0506	0.0526	0.0526	0.0708	0.0907	0.0861	0.0825
PTPN11_C	0.0509	0.0433	0.0536	0.0526	0.0454	0.0765	0.0983	0.0876	0.0755	0.1176	0.0527	0.0429	0.0415	0.0385	0.0373	0.0233	0.0393	0.0736	0.0022	0.0001	0.0592	0.0308	0.0682	0.0526	0.0246	0.0413	0.0911	0.0621	0.0592	0.1699	0.0452	0.0355	0.0231	0.0249	0.0352	0.0201	0.0648	0.077	0.0269	0.041	0.02	0.0352	0.0801	0.0526	0.0983	0.1149	0.1463	0.1253	0.1015
PTPN11_N	0.0484	0.0425	0.0437	0.0526	0.0269	0.057	0.0997	0.0674	0.1252	0.0568	0.0319	0.0158	0.0012	0.1029	0.063	0.0339	0.0819	0.0699	0.032	0	0.0413	0.029	0.0544	0.0526	0.0571	0.0751	0.0784	0.0878	0.0934	0.0521	0.0647	0.0254	0	0.1002	0.0713	0.0528	0.0538	0.0609	0	0.0022	0.0005	0.058	0.0543	0.0526	0.0873	0.0879	0.126	0.1208	0.1259
PTPN6_C	0.0965	0.0666	0.0461	0.0526	0.0398	0.0467	0.0648	0.0836	0.0763	0.0503	0.0243	0.0162	0.015	0.0854	0.0928	0.0691	0.0473	0.0567	0.0226	0.0001	0.0534	0.0446	0.0553	0.0526	0.0474	0.035	0.0646	0.0819	0.0711	0.0599	0.0496	0.0138	0.0092	0.1034	0.1018	0.072	0.05	0.0538	0.0001	0.0333	0.0173	0.033	0.0279	0.0526	0.043	0.0446	0.1346	0.1743	0.1145
RASA1_C	0.0501	0.0458	0.0469	0.0526	0.0812	0.0642	0.0425	0.0416	0.0406	0.0402	0.0465	0.0436	0.0525	0.0207	0.0279	0.0244	0.1046	0.0704	0.0903	0.0661	0.0571	0.0787	0.0752	0.0526	0.0819	0.0792	0.0442	0.0451	0.0393	0.0455	0.0454	0.0479	0.052	0.0263	0.0256	0.0212	0.0758	0.0795	0.0391	0.041	0.0447	0.064	0.0751	0.0526	0.2578	0.0935	0.0376	0.0456	0.0398
RASA1_N	0.1093	0.0569	0.0401	0.0526	0.0131	0.0536	0.0959	0.0396	0.0463	0.064	0.0282	0.0175	0	0.1369	0.0374	0.0232	0.1056	0.1322	0	0	0.186	0.0116	0.0652	0.0526	0.0439	0.073	0.0614	0.0654	0.0637	0.0577	0.0228	0.0139	0.0003	0.0452	0.0668	0.0271	0.0749	0.0927	0.0001	0.0286	0.0064	0.0217	0.0271	0.0526	0.1372	0.1393	0.1176	0.0716	0.0384
SH2B	0.1762	0.0038	0.0007	0.0526	0.0051	0.0001	0.0423	0.0835	0.0988	0.0224	0.1273	0.1214	0.1468	0.0991	0.0072	0.013	0.0056	0.0062	0.0216	0.019	0.0562	0.0099	0.0121	0.0526	0.0106	0.0072	0.1123	0.2052	0.1583	0.0317	0.1466	0.0846	0.0897	0.0183	0.0086	0.0123	0.0067	0.0297	0.0001	0.0001	0.0095	0.0266	0.0064	0.0526	0.069	0.0276	0.0427	0.0287	0.0492
SH2D1A	0.0598	0.0467	0.0541	0.0526	0.1178	0.1092	0.0434	0.0421	0.0423	0.0504	0.025	0.0456	0.0063	0.0321	0.0189	0.0468	0.0698	0.0624	0.0684	0.059	0.0873	0.0725	0.0507	0.0526	0.07	0.0612	0.07	0.0573	0.0422	0.0201	0.0308	0.0476	0.0061	0.078	0.0385	0.0498	0.0464	0.0636	0.0443	0.0635	0.0049	0.018	0.0934	0.0526	0.1281	0.081	0.0376	0.0159	0.0144
SH2D1B	0.0432	0.0272	0.0301	0.0526	0.0587	0.1508	0.0924	0.0967	0.0692	0.0405	0.0771	0.0358	0.0061	0	0.002	0.0041	0.077	0.0495	0.0721	0.0674	0.0362	0.0861	0.0468	0.0526	0.0407	0.0348	0.1598	0.1638	0.0822	0.0437	0.0508	0.0818	0.0111	0.035	0.0011	0.0039	0.0218	0.0244	0.0054	0.0706	0.0412	0.0381	0.1161	0.0526	0.142	0.0858	0.1102	0.0538	0.1263
SH2D2A	0.0356	0.0323	0.0404	0.0526	0.0454	0.0605	0.0368	0.0487	0.0496	0.0538	0.034	0.0362	0.0265	0.0745	0.0362	0.0394	0.047	0.0715	0.12	0.1115	0.1139	0.0452	0.033	0.0526	0.0412	0.0437	0.0316	0.0289	0.024	0.023	0.0246	0.0298	0.0253	0.1977	0.0271	0.0445	0.0335	0.0524	0.0545	0.1259	0.0187	0.0203	0.0723	0.0526	0.0989	0.0368	0.0234	0.0139	0.0123
SH3BP2	0.0682	0.0466	0.0702	0.0526	0.0442	0.0566	0.0815	0.0523	0.057	0.0593	0.0591	0.0688	0.0612	0.0307	0.0318	0.0323	0.0414	0.0625	0.0314	0.0449	0.0466	0.0437	0.0427	0.0526	0.0348	0.0395	0.1155	0.1031	0.052	0.0582	0.0542	0.0553	0.0563	0.0306	0.0596	0.0257	0.0345	0.0506	0.0266	0.0706	0.034	0.0318	0.0294	0.0526	0.0225	0.0266	0.0355	0.0326	0.0355
SHB	0.0905	0.0507	0.0473	0.0526	0.0434	0.0499	0.0531	0.0626	0.0548	0.0457	0.0542	0.0586	0.0521	0.0459	0.0473	0.0502	0.0496	0.0901	0.0391	0.0147	0.1502	0.0403	0.0289	0.0526	0.0223	0.0264	0.0415	0.0463	0.1126	0.0352	0.0471	0.079	0.0374	0.0355	0.0319	0.0324	0.0251	0.0234	0.0229	0.1615	0.0306	0.0204	0.0213	0.0526	0.0178	0.0268	0.047	0.0255	0.0312
SHC1	0.0653	0.0456	0.0397	0.0526	0.0631	0.0781	0.0617	0.0567	0.0544	0.0764	0.0315	0.0327	0.0155	0.0175	0.012	0.0177	0.082	0.0919	0.0786	0.0795	0.1	0.0839	0.0625	0.0526	0.0718	0.0222	0.0683	0.0503	0.0228	0.0269	0.0232	0.0275	0.0199	0.11	0.0076	0.0344	0.0599	0.0801	0.0478	0.0809	0.0184	0.0368	0.0409	0.0526	0.1696	0.0374	0.0181	0.0242	0.0432
SHC2	0.069	0.0554	0.0434	0.0526	0.0561	0.0717	0.0717	0.0689	0.0501	0.0686	0.0541	0.0174	0.0019	0.0056	0.0313	0.0093	0.0523	0.0872	0.0975	0.0884	0.0434	0.0836	0.0712	0.0526	0.0917	0.045	0.0954	0.0875	0.0404	0.0322	0.0099	0.0068	0.0036	0.0741	0.0168	0.0432	0.0619	0.0775	0.0288	0.0868	0.0158	0.022	0.0772	0.0526	0.1126	0.0458	0.0679	0.1622	0.1257
SHC3	0.1221	0.0765	0.0573	0.0526	0.0307	0.0913	0.0588	0.0752	0.0569	0.0723	0.0373	0.0375	0.0272	0.0231	0.018	0.0224	0.0353	0.053	0.0593	0.0457	0.112	0.0733	0.0617	0.0526	0.0289	0.0361	0.0745	0.0921	0.0777	0.063	0.0603	0.0495	0.0444	0.0513	0.0182	0.0222	0.0287	0.0435	0.0172	0.0454	0.0561	0.0407	0.0365	0.0526	0.0398	0.0801	0.0818	0.0898	0.097
SHC4	0.0493	0.036	0.0381	0.0526	0.0505	0.0777	0.059	0.0612	0.0535	0.0693	0.0359	0.0527	0.0323	0.0144	0.0471	0.0296	0.0624	0.0782	0.0743	0.0785	0.085	0.0512	0.0593	0.0526	0.0635	0.0139	0.0673	0.0343	0.0378	0.0539	0.0249	0.0371	0.0223	0.0681	0.0209	0.1179	0.0462	0.0585	0.0426	0.0954	0.0068	0.0142	0.0168	0.0526	0.079	0.0168	0.032	0.102	0.1063
SHD	0.0642	0.0421	0.0326	0.0526	0.0333	0.0779	0.0505	0.031	0.0189	0.0479	0.0313	0.0303	0.0146	0.0317	0.0293	0.0367	0.0687	0.1329	0.1055	0.1208	0.0724	0.0897	0.0556	0.0526	0.0607	0.0306	0.0477	0.0248	0.0206	0.0304	0.0217	0.0288	0.0171	0.0778	0.0512	0.0857	0.0515	0.0612	0.0821	0.0903	0.0061	0.0218	0.0211	0.0526	0.0424	0.0113	0.0172	0.0281	0.0136
SHE	0.0436	0.0337	0.0554	0.0526	0.0604	0.0498	0.0773	0.0295	0.0477	0.1037	0.0475	0.0389	0.0594	0.0496	0.025	0.0309	0.0634	0.0617	0.0399	0.0827	0.034	0.0312	0.0551	0.0526	0.057	0.0442	0.062	0.0277	0.0481	0.1027	0.0503	0.04	0.0523	0.0343	0.0362	0.0291	0.0719	0.0593	0.0613	0.1033	0.0371	0.0268	0.0551	0.0526	0.0578	0.0546	0.0585	0.0433	0.0457
SHF	0.0677	0.0559	0.0455	0.0526	0.0444	0.05	0.0943	0.09	0.0897	0.0647	0.0726	0.0652	0.0512	0.0219	0.0283	0.02	0.0262	0.0137	0.0924	0.0063	0.0823	0.0814	0.0745	0.0526	0.0495	0.0596	0.0853	0.108	0.103	0.0721	0.0805	0.0605	0.048	0.0084	0.0019	0.0259	0.0284	0.0111	0.0107	0.0087	0.0614	0.0665	0.067	0.0526	0.0368	0.0453	0.0759	0.0739	0.0835
SHIP1	0.0879	0.0604	0.0385	0.0526	0.0495	0.0769	0.0824	0.0769	0.0604	0.0659	0.0549	0.0604	0.0385	0.011	0.011	0.011	0.0604	0.0385	0.0495	0.0659	0.0625	0.1181	0.0625	0.0526	0.0625	0.0556	0.0833	0.0764	0.0486	0.0694	0.0694	0.0625	0.0417	0.0208	0.0139	0.0139	0.0556	0.0347	0.0069	0.0417	0.0414	0.0355	0.0473	0.0526	0.1834	0.0651	0.0828	0.0473	0.0473
SHIP2	0.1106	0.0406	0.0609	0.0526	0.0784	0.1103	0.0498	0.0496	0.0274	0.0383	0.0497	0.0423	0.0469	0.0216	0.0189	0.0207	0.0726	0.1148	0.0279	0.0186	0.1283	0.0905	0.033	0.0526	0.0541	0.0353	0.0294	0.0451	0.0359	0.0398	0.0343	0.0336	0.0204	0.0809	0.009	0.0236	0.0659	0.0765	0.0731	0.0913	0	0.0103	0.0264	0.0526	0.1494	0.0444	0.0246	0.0098	0.0143
SLNK	0.0002	0.0175	0.047	0.0526	0.0631	0.0446	0.0489	0.0271	0.0479	0.0542	0.0836	0.1424	0.1448	0.0959	0.0247	0.0294	0.0816	0.0466	0.0002	0.0002	0.0288	0.0198	0.0418	0.0526	0.0365	0.0301	0.0422	0.0291	0.0409	0.082	0.0376	0.1195	0.0436	0.0311	0.0136	0.0096	0.0583	0.0543	0.1031	0.1782	0.0135	0.0131	0.0145	0.0526	0.0158	0.0197	0.0199	0.0164	0.0233
SRC	0.1713	0.0744	0.0287	0.0526	0.0267	0.0583	0.0668	0.085	0.0457	0.0268	0.0432	0.0312	0.0519	0.1106	0.0133	0.0377	0.0371	0.0696	0.0112	0.0106	0.1494	0.0429	0.0517	0.0526	0.0147	0.0364	0.0494	0.1862	0.0749	0.032	0.042	0.028	0.038	0.085	0.0375	0.0412	0.0272	0.0363	0.003	0.0243	0.0248	0.0152	0.0464	0.0526	0.0446	0.0475	0.1142	0.1024	0.0314
SRMS	0.1444	0.0473	0.0495	0.0526	0.0396	0.042	0.0659	0.0649	0.0508	0.0416	0.0449	0.073	0.0436	0.0337	0.0326	0.0296	0.0459	0.067	0.0406	0.0431	0.1159	0.0477	0.0516	0.0526	0.0442	0.0502	0.0592	0.0517	0.0673	0.0274	0.0381	0.0619	0.0302	0.0506	0.0408	0.0425	0.0487	0.0456	0.0494	0.0769	0.042	0.0536	0.0582	0.0526	0.0666	0.0416	0.0905	0.032	0.0397
SUPT6H	0.0936	0.0642	0.0277	0.0526	0.032	0.0621	0.0645	0.015	0.0333	0.0936	0.0043	0.0213	0.0068	0.0748	0.0985	0.028	0.0879	0.0863	0.044	0.0621	0.0554	0.0324	0.0668	0.0526	0.045	0.0461	0.0694	0.0668	0.0215	0.1155	0.0058	0.0048	0.0124	0.0463	0.126	0.0632	0.0767	0.0816	0.0344	0.03	0.1149	0.0707	0.0548	0.0526	0.0441	0.0445	0.0375	0.1073	0.0558
SYK_C	0.0832	0.1054	0.0895	0.0526	0.0637	0.0754	0.043	0.065	0.0498	0.0548	0.0363	0.0389	0.0012	0.0369	0.0236	0.0085	0.0471	0.0459	0.0707	0.061	0.0859	0.0995	0.1113	0.0526	0.0692	0.0882	0.0512	0.0525	0.0491	0.0197	0.0244	0.0362	0.0011	0.0575	0.0096	0.0054	0.0466	0.0583	0.0611	0.0732	0.0003	0.0047	0.1689	0.0526	0.1352	0.1749	0.076	0.0096	0.028
SYK_N	0.0158	0.0145	0.0455	0.0526	0.113	0.0834	0.0385	0.0682	0.0248	0.1121	0.0435	0.0699	0.0574	0.0536	0.0206	0.0684	0.0899	0.0805	0.0001	0.0001	0.0276	0.0283	0.0394	0.0526	0.1022	0.0717	0.024	0.048	0.0465	0.1335	0.0627	0.0557	0.0512	0.0529	0.0458	0.0209	0.0879	0.0741	0.0074	0.0201	0.0034	0	0.0279	0.0526	0.1004	0.0708	0.0082	0.0461	0.0476
TEC	0.0696	0.0346	0.0266	0.0526	0.0361	0.0553	0.0843	0.0833	0.0944	0.0566	0.0748	0.0538	0.0127	0.0183	0.019	0.0124	0.0479	0.0691	0.0926	0.0586	0.0368	0.0286	0.0259	0.0526	0.0682	0.026	0.1222	0.1224	0.0881	0.0267	0.0313	0.0474	0.0148	0.0537	0.0187	0.0312	0.0686	0.0569	0.1325	0.0001	0	0.0057	0.111	0.0526	0.1878	0.0276	0.0038	0.0076	0.002
TENC1	0.0731	0.0309	0.0428	0.0526	0.0671	0.0785	0.0405	0.0529	0.0251	0.0409	0.057	0.0363	0.0455	0.0291	0.0155	0.0254	0.1083	0.1733	0.0321	0.0256	0.0997	0.0624	0.0177	0.0526	0.0328	0.0238	0.0193	0.0394	0.0405	0.0232	0.051	0.0732	0.0177	0.076	0.009	0.0335	0.0653	0.0887	0.1044	0.1224	0.011	0.0115	0.0154	0.0526	0.018	0.0159	0.0176	0.0153	0.0123
TNS1	0.0633	0.0363	0.0442	0.0526	0.0239	0.0511	0.1206	0.0775	0.1018	0.0519	0.0806	0.0407	0.0341	0.0789	0.0185	0.0211	0.0606	0.0855	0.0093	0.0001	0.1275	0.0204	0.0562	0.0526	0.0517	0.0701	0.0827	0.0791	0.1021	0.054	0.0251	0.0292	0.0313	0.0356	0.0239	0.0197	0.0491	0.0863	0	0.0561	0	0.0101	0.0164	0.0526	0.1005	0.0867	0.0909	0.0047	0.013
TNS4	0.0479	0.0558	0.0383	0.0526	0.0507	0.0724	0.0448	0.08	0.0366	0.0402	0.093	0.055	0.0555	0.0448	0.0432	0.0336	0.0604	0.089	0.0335	0.0256	0.0838	0.1162	0.0392	0.0526	0.0418	0.0445	0.0388	0.0385	0.0635	0.0398	0.0683	0.0519	0.0275	0.049	0.0345	0.0455	0.0482	0.0609	0.0277	0.0804	0.0256	0.0169	0.0227	0.0526	0.0318	0.0297	0.0426	0.0381	0.0326
TXK	0.0495	0.0168	0.0627	0.0526	0.0627	0.0485	0.0756	0.0795	0.0631	0.129	0.0245	0.041	0.0399	0.0274	0.0873	0.0465	0.071	0.0578	0.0085	0.0085	0.0693	0.0454	0.0592	0.0526	0.0481	0.0426	0.0581	0.0559	0.058	0.1137	0.0489	0.0414	0.0415	0.0304	0.0683	0.006	0.0679	0.0705	0.0376	0.0372	0.0178	0.04	0.0567	0.0526	0.0765	0.0653	0.0399	0.0319	0.0325
VAV1	0.0773	0.0505	0.0462	0.0526	0.0664	0.0531	0.0635	0.0672	0.0593	0.0658	0.0566	0.0482	0.0047	0.0043	0.027	0.0136	0.0554	0.0858	0.0948	0.0603	0.0914	0.0847	0.0524	0.0526	0.0667	0.0246	0.0609	0.0686	0.1096	0.0401	0.0074	0.0042	0.0028	0.0855	0.0106	0.0512	0.0514	0.0671	0.0583	0.0624	0.0032	0.004	0.0451	0.0526	0.0081	0.0163	0.1511	0.1363	0.2045
VAV2	0.1235	0.0295	0.0297	0.0526	0.0649	0.0735	0.0458	0.0498	0.0203	0.0312	0.044	0.0364	0.0353	0.0288	0.0079	0.0103	0.1264	0.2288	0.0138	0.0001	0.1405	0.0847	0.0173	0.0526	0.0403	0.0144	0.0266	0.0558	0.0839	0.0232	0.027	0.0353	0.0147	0.0805	0.0049	0.018	0.082	0.0827	0.0633	0.1049	0.011	0.0077	0.0169	0.0526	0.0078	0.05	0.288	0.0522	0.1328
VAV3	0.0719	0.0362	0.0189	0.0526	0.0571	0.0887	0.0549	0.0531	0.0617	0.0419	0.0662	0.0441	0.0053	0.0108	0.0131	0.0043	0.0641	0.0911	0.1278	0.0888	0.0805	0.0885	0.0305	0.0526	0.0499	0.0113	0.0377	0.0566	0.0235	0.0173	0.0238	0.0277	0.0095	0.1296	0.0101	0.0241	0.0449	0.0739	0.1289	0.1317	0.0082	0.0079	0.0097	0.0526	0.0071	0.0075	0.18	0.0745	0.1987
YES	0.0775	0.0326	0.0606	0.0526	0.074	0.0853	0.0504	0.0731	0.0351	0.0444	0.041	0.0444	0.0438	0.0393	0.0136	0.0147	0.0836	0.0968	0.0526	0.0372	0.0747	0.0669	0.0399	0.0526	0.0483	0.0478	0.0474	0.057	0.0748	0.0474	0.0631	0.0672	0.0139	0.0593	0.0109	0.0213	0.0629	0.0561	0.07	0.0713	0.0135	0.0194	0.0804	0.0526	0.1041	0.0656	0.0964	0.0396	0.0268
ZAP70_N	0.0522	0.0523	0.0448	0.0526	0.0415	0.0674	0.0715	0.0561	0.0557	0.0525	0.0538	0.0525	0.0574	0.0346	0.0251	0.0257	0.0612	0.0515	0.0777	0.0665	0.0512	0.049	0.0599	0.0526	0.0579	0.0523	0.0598	0.0619	0.0497	0.0509	0.0514	0.0622	0.0619	0.041	0.0273	0.0269	0.0535	0.0501	0.0566	0.0764	0.0294	0.0349	0.0518	0.0526	0.0734	0.0487	0.042	0.0327	0.0328
[truncated: 71 more columns]

## Sheet: sh2_norm_scaled_matrices
	-2P	-2G	-2A	-2C	-2S	-2T	-2V	-2I	-2L	-2M	-2F	-2Y	-2W	-2H	-2K	-2R	-2Q	-2N	-2D	-2E	-1P	-1G	-1A	-1C	-1S	-1T	-1V	-1I	-1L	-1M	-1F	-1Y	-1W	-1H	-1K	-1R	-1Q	-1N	-1D	-1E	1P	1G	1A	1C	1S	1T	1V	1I	1L
ABL1	2.1364	1.0771	0.9619	1	0.6714	0.9848	1.2979	1.5656	1.2354	0.9934	1.1762	1.2508	0.9397	0.7431	0.1354	0.2629	0.9202	1.366	0.6898	0.5921	2.1701	1.472	0.671	1	0.5109	0.3882	1.1903	1.4185	1.6815	1.0457	1.3764	1.3837	0.6106	0.797	0.1443	0.4219	0.6384	0.8812	1.0636	1.1347	0.2026	1.5421	1.3186	1	1.7196	1.2367	1.8497	0.3313	0.2724
ABL2	2.6994	0.3293	1.0807	1	0.1138	0.4846	2.1825	0.7302	2.4206	1.8267	0.4424	0.5938	0.0075	1.8614	0.2449	0.2329	0.777	1.4869	0.3949	1.0905	3.7469	0.1628	1.578	1	0.3175	0.764	0.7124	1.2944	1.9375	2.1342	0.5032	1.2222	0.0582	0.817	0.3927	0.2895	0.7338	0.5194	0.0012	1.8152	0.0006	0.6168	2.0835	1	2.1307	1.4561	1.5684	0.2831	0.1466
APS	1.4621	1.0142	1.0281	1	0.6516	1.347	2.3601	0.9118	1.9549	0.8105	1.0281	0.7092	0.3189	0.7679	0.7241	0.5354	1.6946	1.347	0.3327	0.0018	1.8506	0.6129	1.1941	1	1.0845	1.0297	1.6751	2.0697	1.325	1.2377	0.7772	0.7336	0.2303	0.6677	0.4049	0.9416	0.8217	1.0948	0.0659	1.183	0.4592	0.418	0.7048	1	1	0.7544	2.9015	3.2457	2.4508
BCAR3	1.0252	0.7083	1.0875	1	0.9296	1.1237	1.7742	1.6649	2.2657	0.5703	1.6219	1.5491	1.1179	0.7061	0.3428	0.0219	1.0425	1.448	0.0003	0.0003	1.6427	0.3219	1.3012	1	1.2744	1.5479	1.5154	1.4105	1.4003	0.6049	1.1819	1.433	0.8511	1.2211	0.615	0.3793	0.8504	0.9539	0.0558	0.4393	0.0002	1.8811	0.8611	1	2.1207	1.5809	0.9033	0.7784	0.9727
BLK	0.8749	0.3417	0.4317	1	0.4972	0.8055	1.1306	0.6796	0.6629	0.5666	0.537	0.5833	0.3841	0.2287	0.2518	0.1786	0.7259	2.0093	4.2011	3.9095	0.3936	0.3602	0.2859	1	0.5161	0.4084	1.9271	2.1629	0.7965	0.8132	0.6832	1.0917	0.5495	1.2328	0.2859	0.1838	0.6628	0.4846	1.8844	4.2775	0.0527	0.1239	0.3497	1	0.8905	0.3395	0.4627	0.1519	0.2156
BLNK	1.1474	0.7363	0.7566	1	0.9351	0.9622	0.987	1.2196	0.9622	1.2535	1.4884	1.4478	1.4478	0.7973	1.3913	1.2038	1.0141	1.2422	0.0038	0.0038	1.3891	0.6109	0.4267	1	0.8	0.6012	0.9988	1.0376	0.9794	1.1782	1.2752	1.6	1.4691	1.0206	1.6364	1.5515	0.8485	1.5685	0.004	0.004	0.2567	0.0646	0.1722	1	0.2544	0.2144	0.4996	0.4711	0.4319
BMX	4.5981	0.4711	0.4692	1	0.8258	0.4637	1.1066	1.598	0.7131	1.2359	1.1638	1.0216	0.6946	0.7925	0.0031	0.5893	1.4797	1.7679	0.0031	0.0031	4.6742	0.4771	0.3413	1	0.3988	0.2483	0.6214	0.5089	0.8795	0.3609	0.926	1.8631	0.3707	1.0104	0.1554	0.2141	0.5309	0.4196	1.7371	3.2625	0.3718	0.4467	0.3835	1	0.4384	0.3045	0.5482	0.4417	0.4242
BRDG1	1.0249	0.6491	0.8655	1	0.3804	0.7493	0.6355	0.9862	0.4806	0.0023	0.5079	0.3029	0.5557	1.3301	1.6741	1.3484	0.6036	2.2252	1.444	3.2342	2.8786	0.4245	0.8218	1	0.9323	0.9627	1.1021	1.666	0.8394	0.0977	0.2627	0.6167	0.362	0.6488	0.9611	0.7449	0.4581	0.4661	0.7032	4.0512	0.1951	0.2692	0.8779	1	4.7286	1.5373	0.0975	0.2015	0.1701
BRK	1.6968	0.614	0.8521	1	1.393	1.6878	1.148	1.2768	0.4126	0.7811	1.0792	1.1144	0.9882	0.3149	0.0594	0.0899	1.661	1.9917	1.0056	0.8337	2.1766	1.4108	0.543	1	0.7078	0.5877	0.9439	1.0252	1.3928	0.6622	1.0354	1.3316	0.0812	1.3013	0.0526	0.2432	1.3382	1.1538	1.4614	1.5513	0.0942	0.1193	0.2798	1	1.3701	1.9262	0.2065	0.1414	0.107
BTK	0.7524	0.5034	0.5411	1	0.5411	0.5739	2.9683	0.4511	0.5146	0.4121	0.4121	0.4121	0.4121	0.4253	0.3542	0.4191	4.1188	1.6191	1.094	2.4753	0.9055	0.943	0.9913	1	0.9229	0.9524	0.5881	0.8694	0.5586	0.9162	0.8037	0.8037	0.8037	0.6992	0.3737	0.6832	0.8319	0.6631	1.1681	4.5223	0.6298	0.6143	0.9132	1	0.7923	0.7536	0.533	0.5514	0.444
CRK	1.5776	0.343	1.2347	1	1.4404	1.3718	1.1661	1.3032	0.6173	0.9603	0.8917	0.9603	0.9603	0.7545	0.2058	0.6173	1.7148	1.9892	0.5487	0.343	1.4571	0.9908	0.5828	1	0.5828	0.6994	0.5245	0.816	1.2822	0.7577	0.7577	1.3988	0.2331	1.3988	0.1748	1.7485	1.1656	1.4571	1.3988	1.5736	0.0006	0.1732	0.462	1	1.9057	0.693	0.1732	0.0577	0.1732
CRKL	2.0241	0.6847	1.3127	1	1.5522	1.8176	0.8105	1.2525	0.5067	0.6878	0.9773	0.9438	0.5098	1.153	0.2819	0.5299	1.4224	2.1174	0.2409	0.1748	1.7564	1.5331	0.5488	1	0.8553	0.7456	0.3783	0.5795	0.9117	0.8155	0.718	1.4633	0.2493	1.3197	0.6379	2.0389	0.9157	1.3485	1.0368	1.1477	0.0859	0.1786	0.6198	1	2.017	0.9037	0.2263	0.0712	0.1121
CSK	1.2382	1.0662	1.2554	1	0.8107	0.909	1.2726	1.334	1.1596	1.2652	1.2333	1.2652	1.2627	0.6584	0.651	0.5675	0.9188	0.9041	0.5454	0.683	1.1565	1.1452	1.1142	1	0.9844	0.8772	1.2326	1.1678	1.2326	1.2552	1.2637	1.3849	1.3765	0.6967	0.7729	0.5641	0.7616	0.8631	0.4936	0.6572	0.4243	0.4352	5.8796	1	4.902	2.7382	0.4265	0.401	0.401
FER	1.3422	0.4825	0.507	1	0.4392	1.7306	1.297	1.1456	0.9246	0.7393	0.7825	0.8249	0.5371	0.2182	0.1204	0.1298	1.0854	1.7767	2.8593	2.0579	1.8096	1.3567	0.9324	1	0.7222	0.6569	1.1629	1.269	1.0017	0.7528	0.7834	1.116	0.9813	0.9691	0.1591	0.2632	0.5223	0.7691	1.2241	2.5482	0.5728	0.5074	0.5571	1	0.2793	0.3756	0.4821	0.5089	0.46
FES	1.0418	1.2779	0.8731	1	1.1587	1.4159	1.2646	1.3041	1.22	1.182	0.865	1.0019	0.1502	0.1838	0.4045	0.4557	1.2148	1.2672	1.2909	1.4278	0.7892	1.3498	1.017	1	1.2613	0.4498	1.0523	1.691	1.0545	0.7271	0.402	0.3359	0.1126	1.8929	0.1126	0.6293	1.2953	1.5124	1.2756	2.0394	0.2028	0.2778	0.2928	1	0.1669	0.2386	0.3273	1.9528	0.1063
FGR	2.7143	0.2714	0.6786	1	1.0857	1.3571	1.0857	2.0357	0.4071	0.4071	0.8143	0.5429	0.5429	0.8143	0.1357	0.5429	2.0357	3.1214	0.2714	0.1357	1.1076	1.278	0.2556	1	0.426	0.3408	0.6816	1.1928	1.6188	0.7668	1.5336	1.1076	0.2556	1.3632	0.0852	1.1928	1.1928	1.1076	1.3632	2.13	0.3102	0.3877	0.3102	1	0.7755	0.3877	1.0081	0.5428	0.3102
FRK	2.4145	0.65	0.8129	1	0.6749	0.6251	1.2088	1.3296	1.3514	0.7256	2.1526	1.286	2.0045	1.9702	0.0013	0.4037	0.3055	0.9087	0.1263	0.0483	1.0611	0.7282	0.8339	1	0.9084	1.0226	1.3103	1.708	2.4686	1.0269	2.6879	1.2468	0.7673	0.3403	0.1765	0.1961	0.7795	0.7685	0.001	0.9682	0.3902	0.3844	0.7493	1	1.8961	2.3062	1.2	1.0231	0.6497
FYN	1.9011	0.6408	0.9794	1	0.7905	1.1673	1.1939	1.5727	0.525	0.7381	1.0656	1.1159	1.394	1.4506	0.218	0.341	0.9435	2.1074	0.4427	0.4127	1.5842	0.9107	0.3771	1	0.643	0.4102	0.8174	1.2834	1.3321	0.5943	1.8683	1.9609	0.5775	1.3905	0.1666	0.4184	0.8386	1.1517	1.1201	1.5552	0.0623	0.067	0.3073	1	0.8563	0.7486	1.7315	0.2444	0.1191
GRAP	2.3496	0.0747	0.0603	1	0.3131	0.1034	1.9389	1.1346	1.4075	0.7353	0.9134	0.9479	0.5113	2.0854	1.643	1.4563	1.2409	1.9619	0.1178	0.0048	1.6758	0.0165	0.3192	1	0.3908	0.6081	1.5217	2.1491	3.1865	0.6604	0.5724	0.6604	0.3715	1.2548	1.3539	1.3676	1.142	1.6345	0.0046	0.1101	0.0377	0.0613	2.0162	1	0.3216	0.6941	3.8928	2.482	1.4853
GRAP2	2.6037	0.6848	1.2881	1	0.2722	0.898	2.3454	1.2015	2.1259	0.8115	0.7024	0.7638	0.7525	0.7036	0.0928	0.0627	0.7513	1.6355	0.1906	1.1137	2.3849	0.5129	1.4565	1	0.4988	1.8309	1.5269	1.9612	2.1607	0.9788	0.6209	0.7148	0.7382	0.2981	0.3228	0.1197	0.7734	0.9131	0.002	1.1854	0.2609	0.5163	2.0197	1	2.026	0.8514	3.0873	1.8259	1.7154
GRB10	2.3344	0.4849	0.6786	1	1.2174	1.7169	0.817	1.1636	0.4995	0.5781	0.8228	0.8869	0.4951	0.4951	0.4529	0.4602	2.1553	2.7043	0.8607	0.1762	2.2357	1.1017	0.3167	1	0.3679	0.3366	0.5195	0.97	1.1288	0.4181	1.4497	1.7309	0.255	1.272	0.3073	0.3481	0.8184	1.1058	1.7236	2.5942	0.2828	0.3105	0.3154	1	0.3957	0.2714	0.2998	0.2785	0.3091
GRB14	1.6324	1.0531	0.9985	1	1.0665	1.6906	1.3822	1.4105	1.1679	1.223	0.8656	0.6452	0.1148	0.2008	0.1318	0.0927	1.2447	1.4831	1.3646	1.2318	1.7582	1.2541	1.5359	1	1.1774	0.5556	1.2403	1.481	0.7852	0.7025	0.3235	0.3453	0.1078	1.6947	0.0602	0.387	1.3236	1.9533	1.0008	1.3137	0.0726	0.1722	1.4755	1	2.5583	0.4882	0.3377	0.2434	0.1919
GRB2	1.8186	1.2867	1.2419	1	0.2258	1.0541	2.0668	1.1602	1.313	1.5178	0.9178	0.9563	0.347	1.1606	0.3728	0.1723	0.9407	0.9947	0.3956	1.0575	1.5928	0.7017	1.313	1	0.8529	1.1875	1.2457	1.42	1.4758	1.8284	0.6967	1.1413	0.4877	0.5917	0.9489	0.5395	0.8559	0.87	0.0362	1.2141	0.2455	0.7759	1.6616	1	1.4728	1.1702	2.5676	2.3161	1.3956
GRB7	1.4749	0.5935	0.8427	1	1.0223	1.1503	1.3703	1.6358	0.9102	1.2861	1.2786	1.8421	1.0186	0.7593	0.5043	0.483	0.8756	1.1598	0.7918	0.0007	1.5273	1.1415	0.7237	1	0.8203	0.8343	0.9724	1.1913	1.6061	0.9256	1.185	1.4778	0.5525	1.3501	0.3941	0.9379	0.8507	1.0596	0.6776	0.7722	0.1802	1.4217	1.7923	1	1.3807	1.0684	1.2712	0.2266	0.3212
HCK	2.4331	0.3037	0.4876	1	0.4352	0.455	0.448	0.3561	0.2967	0.1257	0.2374	0.3561	0.5539	1.4569	1.5162	0.6528	0.9425	7.9394	0.0019	0.0019	3.8882	0.5739	0.3106	1	0.0605	0.3198	0.3712	0.5173	1.2491	0.0605	0.5462	1.4716	0.254	0.9253	0.6107	0.5212	0.7674	0.6831	1.3018	4.5674	0.2287	0.0519	0.2708	1	1.0752	0.437	0.0933	0.1282	0.0414
HSH2D	0.4855	0.1821	0.6705	1	1.5896	1.1387	0.9306	0.8035	0.8179	2.6185	1.104	1.5809	1.9191	0.6358	0.6647	0.6705	1.6647	1.2543	0.0462	0.2225	0.018	0.0021	0.404	1	1.0346	0.655	0.5096	0.2741	0.6833	7.6691	1.0449	1.1349	1.1336	0.6408	0.5366	0.507	1.1813	1.0487	0.0026	0.5199	0.0278	0.0197	0.4754	1	1.5063	0.4198	0.1484	0.1334	0.1786
ITK	0.549	0.1604	0.2262	1	0.6189	0.109	1.4557	0.8615	1.1267	3.4254	1.4948	1.4166	1.5667	0.9705	0.7155	0.697	0.6888	1.1946	0.7093	1.0136	0.7713	0.2723	0.6345	1	0.8443	0.3361	1.0084	0.3922	0.7335	2.7517	0.8104	0.6814	0.6983	0.9329	0.3427	0.3922	1.1348	1.1843	1.7863	3.2924	0.1119	0.2063	0.7719	1	1.1985	0.7658	0.945	0.2614	0.3628
LCK	1.5027	0.3999	0.7636	1	0.4396	1.1713	2.3233	1.4217	1.532	0.2169	1.9763	1.2016	1.0103	0.9983	0.3617	0.2828	0.6581	0.9403	0.6	1.1996	1.5046	0.343	1.2871	1	1.1726	0.9546	1.8996	1.834	1.5396	0.7816	1.6711	1.4806	0.834	0.367	0.27	0.2958	0.3836	0.2814	0.3163	1.7838	0.0004	0.057	0.9974	1	1.8904	1.982	2.1705	1.4672	0.8571
LYN	1.5063	0.7879	1.5687	1	1.1342	1.9344	0.9347	0.8909	1.2153	0.73	0.9141	0.6914	0.1938	1.7651	0.3264	1.5346	1.0789	1.2347	0.036	0.5227	0.7731	0.6654	1.7222	1	1.6024	1.2183	0.7918	0.9243	1.3738	0.9763	1.127	1.3587	0.5892	1.2945	0.4972	0.8898	0.6194	0.8995	0.6079	1.0689	0.0561	0.1315	1.5519	1	1.7941	2.0218	0.3248	0.1444	0.2053
MATK	1.1777	0.3385	0.6857	1	0.5358	1.3571	2.5143	2.5779	2.185	2.4019	0.8259	0.8511	0.5537	0.2009	0.0006	0.0302	0.5796	0.566	0.2842	1.3339	0.7488	0.4391	1.0504	1	1.1515	0.9259	1.2809	1.4587	1.2307	3.2746	0.967	0.8117	0.664	0.152	0.1467	0.0262	1.2608	0.7789	0.6318	2.0004	0.2153	0.3031	2.5369	1	1.2816	2.1353	1.7973	0.7885	0.4578
NCK1	2.3009	0.6592	1.2978	1	0.4822	1.1645	1.8733	1.5485	0.997	0.9529	0.9038	0.8191	0.2055	0.195	0.1399	0.1223	1.2602	1.2196	1.4101	1.4482	1.3179	0.4269	0.8126	1	0.7537	0.3939	2.207	2.0092	1.8001	1.5687	1.4197	2.0433	0.252	0.4628	0.2037	0.1908	0.5258	0.3298	0.7255	1.5563	0.3659	0.348	0.9117	1	2.6705	1.138	0.6059	0.4053	0.3745
NCK2	3.1619	0.4803	1.5827	1	0.6713	1.8811	1.4878	1.5232	0.3991	0.7021	0.3797	0.4448	0.2642	0.3213	0.0961	0.1441	0.9915	0.4974	2.0023	1.9692	0.4692	0.2668	0.5139	1	0.5572	0.4232	3.095	2.7717	1.7598	1.5101	0.7504	1.4549	0.3207	0.531	0.092	0.1157	0.7872	0.4823	0.4258	2.6732	0.1123	0.1025	0.3827	1	3.9274	0.9118	0.144	0.1038	0.1129
PIK3R1_C	0.5312	0.5362	0.3037	1	0.2812	0.675	1.6299	0.6637	0.8449	1.7299	1.8374	1.5062	0.8699	0.9974	0.9249	1.2437	1.3512	0.9474	1.5924	0.5337	0.4443	0.6052	0.3745	1	0.4571	0.2933	0.984	0.4315	0.5796	1.3912	1.8483	2.21	2.3196	1.77	0.3218	1.0039	0.5397	0.8188	2.0092	0.5981	0.2634	0.3049	0.4817	1	0.6215	0.4465	3.0652	0.571	0.3852
PIK3R1_N	1.4516	1.2855	0.5293	1	1.5032	1.1747	0.7346	1.7982	0.824	1.5943	0.227	0.6111	0.0006	0.1867	0.8573	0.8143	1.1022	0.9822	1.8106	1.5128	0.5182	1.3071	1.0652	1	0.7577	0.4691	0.9561	0.6316	0.18	1.9297	0.1223	0.2088	0.0085	2.8626	0.846	0.4549	1.5995	2.5867	0.7525	1.7435	0.1302	0.2144	0.4512	1	0.7143	2.5117	3.8817	2.7551	0.4321
PIK3R2_C	1.2699	0.816	0.6789	1	1.0838	1.3147	1.6044	1.353	1.3618	1.6201	1.3089	0.7307	0.2896	0.3159	0.5556	0.3072	0.773	0.9605	1.5026	1.1535	0.8461	1.5088	0.8898	1	1.4205	0.617	1.6696	1.2633	0.9412	1.4313	0.8857	0.729	0.2589	1.3198	0.485	0.5374	1.0331	1.0239	1.0593	1.0804	0.427	0.463	1.1991	1	1.1886	0.6728	3.2039	2.1988	2.1869
PIK3R2_N	1.5296	0.8801	0.5436	1	0.7964	1.4769	1.3987	0.7684	0.53	1.2109	1.0679	1.1563	0.6222	0.2982	0.2775	0.3223	1.688	1.9201	1.4094	1.1036	1.3745	1.8272	1.0869	1	1.0701	0.8629	1.044	1.0677	0.367	0.528	0.4843	0.7055	0.3884	1.459	0.2483	0.658	0.8257	1.0449	1.647	2.3106	0.3663	0.4155	0.5111	1	1.1825	1.0869	3.0291	2.2591	1.0732
PIK3R3_C	1.2699	0.816	0.6789	1	1.0838	1.3147	1.6044	1.353	1.3618	1.6201	1.3089	0.7307	0.2896	0.3159	0.5556	0.3072	0.773	0.9605	1.5026	1.1535	0.8461	1.5088	0.8898	1	1.4205	0.617	1.6696	1.2633	0.9412	1.4313	0.8857	0.729	0.2589	1.3198	0.485	0.5374	1.0331	1.0239	1.0593	1.0804	0.427	0.463	1.1991	1	1.1886	0.6728	3.2039	2.1988	2.1869
PIK3R3_N	0.9603	0.8365	0.6487	1	0.8465	1.3913	1.6783	1.4444	1.2412	1.142	1.2612	0.9242	0.4355	0.2132	0.147	0.1855	1.3313	0.928	2.4817	0.9034	0.9898	1.6425	0.4244	1	0.8272	0.6527	1.7229	1.4857	0.9653	1.1417	0.9193	0.6576	0.5037	1.6288	0.2264	0.3303	0.9526	0.7037	0.8193	2.406	0.4695	0.396	0.3978	1	0.3111	0.5757	4.8991	3.7509	0.9
PLCG1_C	1.6318	0.9646	1.0987	1	0.7297	1.3089	1.6345	1.5622	1.7244	0.7055	1.187	0.8497	0.4194	1.0271	0.4123	0.394	1.3664	1.7721	0.2111	0.0007	1.4955	0.8716	1.2253	1	1.1315	1.3831	1.527	1.4738	1.6472	0.8541	1.4032	0.9383	0.5214	0.8556	0.6047	0.4138	1.032	1.1844	0.0005	0.437	0.2238	0.1734	0.881	1	0.9751	1.9042	2.9319	2.883	2.9356
PLCG2_C	1.771	1.2328	0.826	1	0.7144	0.851	1.235	1.0698	0.9589	0.6513	1.9546	2.3761	0.92	0.9031	0.5683	0.6718	1.2468	1.0463	0.0012	0.0012	1.7261	0.761	1.283	1	0.8645	1.1681	0.825	1.1507	1.2052	0.461	1.5459	2.0548	0.6233	1.1244	0.7981	0.7131	1.1381	1.0561	0.0072	0.4945	0.1523	1.4347	0.9608	1	1	1.3453	1.7231	1.636	1.5684
PTPN11_C	0.9664	0.8236	1.0182	1	0.8628	1.4533	1.8676	1.6638	1.435	2.2343	1.0006	0.8144	0.7893	0.7308	0.7091	0.4435	0.7459	1.3982	0.0418	0.0014	1.1253	0.5855	1.2949	1	0.4672	0.785	1.7304	1.179	1.1241	3.2278	0.8582	0.6746	0.4398	0.4727	0.6685	0.3812	1.2321	1.4632	0.5111	0.7795	0.3799	0.6687	1.5214	1	1.8679	2.1836	2.7793	2.3815	1.9291
PTPN11_N	0.9193	0.8082	0.8295	1	0.5108	1.0832	1.8935	1.2812	2.3779	1.0783	0.6063	0.3001	0.0233	1.9549	1.1968	0.6446	1.5559	1.3286	0.6071	0.0004	0.7843	0.5511	1.0339	1	1.0849	1.4273	1.4894	1.6673	1.774	0.9905	1.23	0.4834	0.0005	1.9046	1.3554	1.0025	1.0228	1.1568	0.0005	0.0409	0.0089	1.102	1.0325	1	1.6596	1.6695	2.3932	2.2956	2.3925
PTPN6_C	1.8344	1.265	0.8751	1	0.7566	0.8881	1.232	1.5876	1.449	0.9554	0.4612	0.3077	0.2844	1.6219	1.7632	1.3136	0.8984	1.0765	0.4288	0.0011	1.0149	0.848	1.0503	1	0.9003	0.6646	1.2271	1.5558	1.3515	1.1374	0.9423	0.2613	0.1742	1.965	1.9343	1.3679	0.9508	1.0215	0.0011	0.6319	0.3283	0.6265	0.5301	1	0.8172	0.8469	2.5582	3.3108	2.1761
RASA1_C	0.9522	0.8709	0.8908	1	1.5427	1.2192	0.8078	0.7913	0.7713	0.7631	0.8841	0.8277	0.9969	0.3931	0.5292	0.4645	1.9873	1.337	1.7152	1.2557	1.084	1.4945	1.4287	1	1.5563	1.5045	0.8389	0.8568	0.7472	0.8648	0.8628	0.9106	0.9884	0.5002	0.4862	0.4025	1.4407	1.5104	0.7433	0.7791	0.8495	1.2159	1.4268	1	4.8981	1.7768	0.7149	0.8659	0.7568
RASA1_N	2.077	1.0819	0.7619	1	0.2495	1.0179	1.8227	0.7527	0.8791	1.2164	0.5363	0.3319	0.0009	2.6009	0.7099	0.4414	2.0065	2.5114	0.0009	0.0009	3.5332	0.2207	1.239	1	0.8333	1.3867	1.1667	1.242	1.2107	1.0961	0.4323	0.2635	0.0048	0.8586	1.2698	0.5143	1.4229	1.7606	0.001	0.5438	0.122	0.4125	0.5152	1	2.6062	2.6464	2.2337	1.3597	0.7291
SH2B	3.348	0.0724	0.013	1	0.0976	0.0014	0.803	1.5865	1.877	0.4263	2.4181	2.3074	2.7891	1.8827	0.1359	0.2465	0.1066	0.1172	0.4109	0.3604	1.0679	0.1881	0.2291	1	0.2006	0.1373	2.1331	3.898	3.0075	0.6017	2.7847	1.608	1.7052	0.3485	0.1631	0.2344	0.1266	0.5634	0.0015	0.0015	0.1814	0.5062	0.1207	1	1.311	0.5252	0.8112	0.545	0.9354
SH2D1A	1.1363	0.8873	1.027	1	2.2378	2.0746	0.8245	0.7999	0.8035	0.9576	0.475	0.866	0.1201	0.6092	0.3596	0.8896	1.3254	1.1863	1.2995	1.1209	1.6585	1.3781	0.9633	1	1.3306	1.1631	1.3302	1.0889	0.8025	0.381	0.5847	0.9042	0.1154	1.4826	0.7318	0.9457	0.882	1.2085	0.8419	1.2071	0.0931	0.3417	1.7752	1	2.4343	1.5393	0.7136	0.302	0.2735
SH2D1B	0.8211	0.5159	0.5714	1	1.1159	2.8651	1.756	1.8367	1.3149	0.7701	1.465	0.6796	0.116	0.0006	0.0375	0.0788	1.4635	0.9402	1.3701	1.2814	0.6886	1.6359	0.8893	1	0.7733	0.661	3.0357	3.113	1.5617	0.8302	0.9656	1.5539	0.2106	0.6651	0.0204	0.0747	0.4133	0.4635	0.1019	1.3423	0.7831	0.7241	2.2053	1	2.6987	1.631	2.0931	1.0226	2.4002
SH2D2A	0.6773	0.6143	0.7679	1	0.8624	1.1498	0.699	0.9254	0.9431	1.0219	0.6458	0.6872	0.504	1.4156	0.6872	0.7482	0.8939	1.3585	2.28	2.1185	2.1643	0.8579	0.6278	1	0.7835	0.8309	0.6007	0.55	0.4569	0.4366	0.467	0.5669	0.4806	3.7567	0.5144	0.8461	0.6363	0.995	1.0356	2.3928	0.3555	0.385	1.3746	1	1.8789	0.6991	0.444	0.2645	0.2338
SH3BP2	1.2957	0.8856	1.334	1	0.8405	1.0748	1.548	0.9937	1.0838	1.1267	1.1222	1.3069	1.1627	0.5836	0.6039	0.6129	0.7864	1.1875	0.5971	0.854	0.8848	0.8294	0.8109	1	0.661	0.7514	2.1946	1.9585	0.9875	1.1065	1.0306	1.0511	1.0696	0.581	1.1332	0.4886	0.6549	0.9608	0.505	1.3406	0.6464	0.6036	0.5588	1	0.4274	0.5046	0.674	0.6198	0.674
SHB	1.7203	0.9642	0.8991	1	0.8255	0.9472	1.0095	1.1894	1.0421	0.8679	1.0294	1.1143	0.9897	0.8722	0.8991	0.9543	0.9416	1.7118	0.7433	0.2789	2.8534	0.7652	0.5493	1	0.4244	0.502	0.7882	0.8804	2.1403	0.6694	0.8949	1.5001	0.7106	0.6742	0.6063	0.6148	0.4766	0.445	0.4353	3.0692	0.5807	0.3875	0.4038	1	0.3387	0.5091	0.8923	0.4841	0.5937
SHC1	1.2413	0.8657	0.7541	1	1.1992	1.4846	1.1721	1.0773	1.0333	1.4519	0.5978	0.6211	0.2947	0.3332	0.2277	0.3364	1.5586	1.7466	1.4933	1.5111	1.9	1.5949	1.1871	1	1.3645	0.4226	1.2972	0.9562	0.4334	0.511	0.4407	0.5218	0.3774	2.0892	0.144	0.6545	1.1389	1.5222	0.9075	1.5369	0.3491	0.6983	0.7773	1	3.2231	0.7105	0.3433	0.4591	0.8217
SHC2	1.3106	1.0533	0.825	1	1.065	1.3621	1.3631	1.3095	0.951	1.3041	1.0279	0.3315	0.0353	0.1059	0.5951	0.1766	0.9935	1.6575	1.8531	1.6799	0.825	1.5887	1.3532	1	1.7427	0.8544	1.8133	1.6624	0.7681	0.6111	0.1879	0.1293	0.0693	1.4085	0.3185	0.8204	1.1759	1.4731	0.5481	1.6501	0.2998	0.4172	1.4665	1	2.1402	0.8699	1.2905	3.082	2.3882
SHC3	2.32	1.4536	1.0893	1	0.5836	1.7352	1.1169	1.4284	1.0809	1.3733	0.7094	0.713	0.5165	0.4398	0.3427	0.4254	0.6699	1.0066	1.1265	0.8688	2.1278	1.3932	1.1731	1	0.5493	0.685	1.4164	1.7506	1.4759	1.1979	1.145	0.9398	0.8439	0.9746	0.3458	0.4219	0.5444	0.8273	0.326	0.8621	1.0665	0.7741	0.6936	1	0.7558	1.5214	1.5539	1.7065	1.8435
SHC4	0.9361	0.6832	0.7241	1	0.9593	1.4769	1.1201	1.1636	1.0166	1.3171	0.6818	1.0018	0.6138	0.2737	0.8956	0.5632	1.1851	1.4856	1.4113	1.491	1.6141	0.9729	1.1276	1	1.2072	0.2647	1.2785	0.6512	0.7186	1.0242	0.4734	0.7042	0.4234	1.2933	0.3965	2.2401	0.8781	1.1111	0.809	1.8119	0.1292	0.2693	0.3185	1	1.5009	0.319	0.6081	1.9386	2.0196
SHD	1.2191	0.7993	0.6194	1	0.6328	1.4796	0.9595	0.589	0.3598	0.9094	0.5943	0.5755	0.2766	0.6024	0.5558	0.6973	1.305	2.525	2.005	2.295	1.3764	1.7051	1.057	1	1.1527	0.5817	0.9058	0.4706	0.3919	0.5771	0.412	0.5478	0.324	1.4783	0.9737	1.628	0.9783	1.1635	1.5601	1.7159	0.1165	0.4134	0.4008	1	0.8058	0.2155	0.327	0.5341	0.2583
SHE	0.8276	0.6394	1.0535	1	1.1483	0.9466	1.4683	0.56	0.9056	1.9705	0.9016	0.7389	1.1288	0.9419	0.4746	0.5869	1.2054	1.1725	0.7577	1.5718	0.6469	0.5921	1.0474	1	1.0828	0.8391	1.1776	0.5261	0.9132	1.9507	0.956	0.7604	0.994	0.6509	0.6876	0.5534	1.3659	1.1275	1.1656	1.9627	0.7049	0.5097	1.0463	1	1.099	1.0366	1.1124	0.8232	0.8689
SHF	1.2861	1.0617	0.8642	1	0.8438	0.9501	1.7917	1.7101	1.7047	1.2292	1.3795	1.2388	0.9737	0.4165	0.5368	0.38	0.497	0.2609	1.7552	0.1202	1.5638	1.5465	1.4149	1	0.94	1.1331	1.6216	2.0522	1.9575	1.3706	1.5293	1.1504	0.9129	0.1599	0.0369	0.4921	0.5389	0.2104	0.203	0.1661	1.166	1.2632	1.2734	1	0.6994	0.861	1.4429	1.4033	1.5863
SHIP1	1.6703	1.1484	0.7308	1	0.9396	1.4615	1.5659	1.4615	1.1484	1.2527	1.044	1.1484	0.7308	0.2088	0.2088	0.2088	1.1484	0.7308	0.9396	1.2527	1.1875	2.2431	1.1875	1	1.1875	1.0556	1.5833	1.4514	0.9236	1.3194	1.3194	1.1875	0.7917	0.3958	0.2639	0.2639	1.0556	0.6597	0.1319	0.7917	0.787	0.6746	0.8994	1	3.4852	1.2367	1.574	0.8994	0.8994
SHIP2	2.1007	0.7705	1.1578	1	1.4896	2.096	0.9461	0.9429	0.5215	0.7286	0.9445	0.8035	0.891	0.4104	0.3585	0.3931	1.3801	2.1804	0.531	0.3538	2.4377	1.7198	0.6268	1	1.0274	0.6705	0.5587	0.8574	0.6825	0.7567	0.6511	0.6375	0.3874	1.5366	0.1712	0.4493	1.2523	1.4536	1.388	1.7354	0.0008	0.1959	0.501	1	2.8387	0.8442	0.467	0.1854	0.2712
SLNK	0.0044	0.3333	0.8924	1	1.1995	0.8478	0.9291	0.5144	0.9108	1.0289	1.5879	2.706	2.7507	1.8215	0.4698	0.5591	1.5512	0.8845	0.0044	0.0044	0.5465	0.3757	0.7934	1	0.694	0.5714	0.8012	0.5527	0.7763	1.5589	0.7142	2.27	0.8276	0.59	0.2593	0.1817	1.1086	1.0325	1.9595	3.3864	0.2569	0.2486	0.2749	1	0.3011	0.3743	0.3784	0.3121	0.442
SRC	3.2547	1.4134	0.5451	1	0.5071	1.1084	1.2688	1.6156	0.8683	0.5097	0.8199	0.5935	0.9861	2.1017	0.2519	0.7158	0.7041	1.3224	0.2127	0.2009	2.8384	0.816	0.9821	1	0.2794	0.6912	0.9377	3.5373	1.423	0.6086	0.7984	0.532	0.7218	1.6159	0.7127	0.7823	0.5159	0.6897	0.0566	0.4608	0.4714	0.2892	0.8808	1	0.8469	0.9033	2.169	1.9455	0.5962
SRMS	2.7427	0.8992	0.9404	1	0.7522	0.7987	1.2521	1.2338	0.9655	0.7895	0.8528	1.387	0.8276	0.6401	0.6188	0.5632	0.8726	1.2734	0.772	0.8185	2.202	0.906	0.981	1	0.8394	0.9535	1.1248	0.9831	1.2791	0.5212	0.7231	1.1766	0.574	0.9609	0.7749	0.8066	0.9261	0.8669	0.9387	1.462	0.7972	1.0193	1.1054	1	1.2663	0.791	1.7192	0.6076	0.7536
SUPT6H	1.7788	1.219	0.526	1	0.6087	1.1802	1.2258	0.2849	0.6331	1.7788	0.0818	0.4038	0.1298	1.4205	1.8707	0.5311	1.67	1.6405	0.8363	1.1802	1.053	0.6155	1.27	1	0.8541	0.8757	1.3189	1.2684	0.4084	2.1954	0.1102	0.0903	0.2361	0.8798	2.3934	1.2013	1.4564	1.5501	0.6528	0.57	2.1838	1.3424	1.0415	1	0.8372	0.8452	0.7127	2.039	1.0603
SYK_C	1.5816	2.0018	1.7013	1	1.2099	1.4333	0.8178	1.2341	0.9458	1.0417	0.6899	0.74	0.0225	0.7007	0.4482	0.1612	0.8952	0.8718	1.3434	1.1597	1.6312	1.8904	2.1152	1	1.3145	1.6757	0.9725	0.9972	0.9331	0.3738	0.4638	0.6871	0.0217	1.0932	0.1829	0.1031	0.8856	1.1079	1.1609	1.3903	0.006	0.0901	3.2096	1	2.5689	3.3223	1.4437	0.1825	0.5318
SYK_N	0.3007	0.2761	0.8651	1	2.1471	1.5849	0.7321	1.2965	0.4717	2.1292	0.826	1.3289	1.0909	1.0182	0.3912	1.2999	1.7089	1.529	0.0019	0.0019	0.5245	0.5378	0.7486	1	1.942	1.3626	0.4563	0.9125	0.8833	2.5356	1.1916	1.0587	0.9737	1.0055	0.87	0.3978	1.67	1.4087	0.14	0.381	0.0646	0.0008	0.5301	1	1.9071	1.3447	0.1552	0.8752	0.9051
TEC	1.3233	0.6578	0.5056	1	0.6868	1.05	1.6019	1.5829	1.7943	1.0746	1.4207	1.0213	0.2405	0.3486	0.3606	0.2364	0.9106	1.3125	1.7585	1.113	0.6994	0.5442	0.4918	1	1.2967	0.4931	2.3219	2.3257	1.6735	0.5072	0.5947	0.9	0.2817	1.0194	0.3545	0.5921	1.3037	1.0814	2.5179	0.0011	0.0006	0.1081	2.1086	1	3.5679	0.5241	0.0729	0.1439	0.0388
TENC1	1.3898	0.588	0.8136	1	1.2744	1.4914	0.7687	1.006	0.4768	0.7762	1.083	0.6896	0.8649	0.5538	0.2951	0.4832	2.0569	3.2918	0.6105	0.4864	1.8943	1.1863	0.3362	1	0.6225	0.4522	0.3674	0.7486	0.7703	0.4399	0.9682	1.3906	0.3355	1.4443	0.171	0.637	1.2399	1.6856	1.9841	2.3262	0.2099	0.2189	0.2921	1	0.3414	0.3026	0.3347	0.2899	0.2346
TNS1	1.2029	0.6901	0.8404	1	0.4541	0.9702	2.2905	1.4718	1.9339	0.9867	1.5312	0.7738	0.6486	1.4989	0.3513	0.4014	1.1522	1.6248	0.176	0.0011	2.4216	0.3867	1.0669	1	0.9827	1.3316	1.5715	1.5021	1.939	1.0268	0.4775	0.5543	0.5944	0.6762	0.4544	0.3742	0.9331	1.6404	0.0009	1.0657	0.0005	0.1928	0.3116	1	1.9095	1.6476	1.728	0.0899	0.2466
TNS4	0.9099	1.0601	0.727	1	0.9626	1.3749	0.8508	1.5194	0.6949	0.7637	1.767	1.0458	1.0544	0.8508	0.8205	0.6376	1.1473	1.6919	0.6358	0.4856	1.5921	2.2077	0.745	1	0.7943	0.8456	0.7375	0.7306	1.2067	0.757	1.2983	0.9856	0.5219	0.9308	0.6564	0.865	0.9163	1.1569	0.5254	1.5269	0.4857	0.3204	0.4319	1	0.6043	0.5648	0.8092	0.723	0.6186
TXK	0.9401	0.3183	1.1919	1	1.1919	0.9221	1.4369	1.5097	1.1988	2.4504	0.4663	0.7797	0.7586	0.5198	1.6595	0.8835	1.3499	1.098	0.1623	0.1623	1.3167	0.8621	1.1244	1	0.9133	0.8101	1.1047	1.0623	1.1025	2.1597	0.9284	0.7872	0.7881	0.578	1.2976	0.1133	1.2907	1.3387	0.715	0.7073	0.3381	0.7602	1.0778	1	1.4536	1.2398	0.7582	0.6062	0.6183
VAV1	1.4687	0.9598	0.8787	1	1.2607	1.009	1.2063	1.2775	1.1273	1.2494	1.0746	0.9154	0.0898	0.082	0.5132	0.2589	1.0518	1.6301	1.801	1.1459	1.7362	1.6089	0.9954	1	1.2665	0.4673	1.1576	1.3033	2.0828	0.7625	0.141	0.0806	0.0538	1.6244	0.2023	0.9728	0.9761	1.275	1.1081	1.1854	0.0599	0.0762	0.8578	1	0.1539	0.3099	2.8701	2.589	3.8849
VAV2	2.3472	0.5609	0.5638	1	1.2329	1.3961	0.8703	0.9453	0.3863	0.5932	0.8362	0.6919	0.6701	0.5476	0.15	0.1955	2.4013	4.3479	0.262	0.0016	2.6699	1.6095	0.3287	1	0.7651	0.2736	0.5045	1.0598	1.5934	0.4408	0.5138	0.671	0.2786	1.529	0.0935	0.3423	1.5587	1.5711	1.2034	1.9933	0.2088	0.1459	0.3219	1	0.1484	0.9503	5.4711	0.9914	2.5232
VAV3	1.3652	0.6871	0.3594	1	1.0853	1.6859	1.0433	1.009	1.1718	0.7967	1.2582	0.8376	0.101	0.2058	0.2482	0.0822	1.2174	1.731	2.4284	1.6864	1.5289	1.6821	0.5799	1	0.9481	0.2142	0.7155	1.0757	0.446	0.3281	0.4516	0.527	0.1813	2.4633	0.1917	0.4572	0.8527	1.4045	2.4497	2.5026	0.155	0.1497	0.1834	1	0.1349	0.1426	3.4202	1.4161	3.7752
YES	1.4728	0.6202	1.1523	1	1.4054	1.6201	0.9574	1.3887	0.6669	0.8442	0.7787	0.8429	0.8322	0.7473	0.2577	0.2794	1.5887	1.8386	0.999	0.7075	1.4202	1.2719	0.7579	1	0.9171	0.9085	0.9005	1.0822	1.4221	0.9005	1.1982	1.276	0.2637	1.1264	0.2062	0.4044	1.1953	1.0651	1.3294	1.3545	0.2559	0.3695	1.5268	1	1.9778	1.2468	1.8323	0.7518	0.5087
ZAP70_N	0.9917	0.9929	0.8504	1	0.7887	1.2807	1.3594	1.0664	1.0575	0.9982	1.0224	0.997	1.091	0.6575	0.4775	0.4884	1.1624	0.9784	1.4761	1.2634	0.9731	0.9303	1.139	1	1.1002	0.9945	1.1355	1.1756	0.9441	0.9673	0.9771	1.1827	1.1752	0.7791	0.5182	0.5111	1.0168	0.9522	1.0757	1.4521	0.5578	0.6626	0.9837	1	1.3946	0.9256	0.7982	0.622	0.6231
[truncated: 71 more columns]
