# Supplementary material for: The intrinsic substrate specificity of the human tyrosine kinome
Source: Nature. 2024 May 8;629(8014):1174–81. doi: 10.1038/s41586-024-07407-y (PMC11136658; doi:10.1038/s41586-024-07407-y)
Supplement: Supplementary file 8 — Nematode Tyr kinase PSPA data and PSSMs. C. elegans Tyr kinase PSSM dataset: raw densitometry values obtained from the PSPA experiments in this study and their normalized values [file 41586_2024_7407_MOESM8_ESM.xlsx]

## Sheet: Supplementary Table 5 Legend
Title of page	Contents
c_elegans_all_raw_matrices	Raw densitometry values
c_elegans_all_norm_matrices	Position-normalized values
c_elegans_all_norm_scaled_matrice	Position-normalized values scaled to random frequency of amino acids

## Sheet: c_elegans_all_raw_matrices
	-5P	-5G	-5A	-5C	-5S	-5T	-5V	-5I	-5L	-5M	-5F	-5Y	-5W	-5H	-5K	-5R	-5Q	-5N	-5D	-5E	-5s	-5t	-5y	-4P	-4G	-4A	-4C	-4S	-4T	-4V	-4I	-4L	-4M	-4F	-4Y	-4W	-4H	-4K	-4R	-4Q	-4N	-4D	-4E	-4s	-4t	-4y	-3P	-3G	-3A
abl-1	1.03131e+07	1.21291e+07	1.12455e+07	1.07752e+07	9.16452e+06	7.74762e+06	8035505	8.56882e+06	7.76501e+06	7.95919e+06	8.3811e+06	1.12672e+07	7.01414e+06	9.80162e+06	9.15953e+06	8.84471e+06	8.72644e+06	1.0255e+07	1.14707e+07	1.09324e+07	1.01287e+07	1.01287e+07	1.00483e+07	1.04346e+07	1.03171e+07	1.0671e+07	9.83963e+06	7.60576e+06	8.0128e+06	7.0422e+06	7.24613e+06	7.00586e+06	7.9033e+06	7.66476e+06	1.6258e+07	6.86329e+06	8.01574e+06	8.20786e+06	7.73781e+06	9.82843e+06	9.1352e+06	15453183	1.53729e+07	1.24107e+07	1.24107e+07	9.75009e+06	7.11153e+06	8.26907e+06	7.78235e+06
cam-1	1.29319e+08	1.36457e+08	7.33554e+07	1.16032e+08	8.54457e+07	1.00529e+08	9.32039e+07	9.27152e+07	1.14307e+08	1.33802e+08	1.30681e+08	2.40653e+08	1.00248e+08	1.15281e+08	1.22012e+08	1.3585e+08	1.08515e+08	1.26591e+08	1.11212e+08	1.09762e+08	8.94628e+07	8.94628e+07	1.13716e+08	1.16939e+08	1.36543e+08	1.00962e+08	1.12943e+08	7.84289e+07	7.31147e+07	7.18753e+07	7.9197e+07	8.72654e+07	8.856e+07	9.13746e+07	2.038e+08	7.98925e+07	1.01999e+08	8.95037e+07	1.22415e+08	1.01976e+08	9.62497e+07	9.78859e+07	1.19165e+08	7.95718e+07	7.95718e+07	1.09254e+08	1.08107e+08	1.11747e+08	8.78045e+07
csk-1	2.09314e+07	2.19703e+07	1.93718e+07	1.77225e+07	1.42017e+07	1.28719e+07	1.40678e+07	1.6893e+07	1.65832e+07	1.44087e+07	1.94967e+07	2.74107e+07	1.75464e+07	1.401e+07	1.51791e+07	1.46065e+07	1.79139e+07	1.88536e+07	2.03943e+07	2.16167e+07	1.67492e+07	1.67492e+07	2.25485e+07	2.16211e+07	1.94138e+07	1.61154e+07	1.60653e+07	1.03375e+07	8.61787e+06	1.32883e+07	1.30289e+07	1.27623e+07	1.22268e+07	1.53208e+07	2.97862e+07	1.22275e+07	1.01891e+07	9760730	1.16153e+07	1.40993e+07	1.28718e+07	1.87218e+07	2.99786e+07	1.30802e+07	1.30802e+07	1.98616e+07	1.65159e+07	1.77668e+07	1.20706e+07
daf-2	7.13786e+07	7.86203e+07	6.8746e+07	7.36674e+07	5.81147e+07	5.42991e+07	5.83497e+07	5.29646e+07	6.57858e+07	6.55747e+07	5.76514e+07	8.79276e+07	6.01416e+07	5.78275e+07	7.57023e+07	7.36151e+07	6.44684e+07	6.37509e+07	6.9297e+07	6.41352e+07	5.67014e+07	5.67014e+07	6.90457e+07	6.65336e+07	7.17774e+07	6.76511e+07	7.86439e+07	4.68548e+07	4.14137e+07	5.37221e+07	5.33869e+07	6.11467e+07	5.6666e+07	4.8802e+07	9.1617e+07	6.19647e+07	6.04967e+07	6.39901e+07	6.66328e+07	6.75648e+07	5.24226e+07	6.96187e+07	8.86464e+07	5.53467e+07	5.53467e+07	7.3207e+07	5.84874e+07	6.22717e+07	5.52183e+07
ddr-2	6.26336e+07	7.2085e+07	7.59971e+07	4.16788e+07	4.19097e+07	4.82709e+07	4.07402e+07	1.67211e+07	2.76846e+07	3.40257e+07	3.87395e+07	7.37164e+07	1.996e+07	5.62586e+07	7.24627e+07	7.03235e+07	8.0032e+07	7.28174e+07	5.4478e+07	5.3076e+07	4.61879e+07	4.61879e+07	4.18314e+07	6.2756e+07	6.4958e+07	5.04879e+07	3.97073e+07	4.11923e+07	3.53489e+07	3.77914e+07	2.20649e+07	2.82393e+07	3.46912e+07	1.74305e+07	4.99433e+07	1.42278e+07	4.36286e+07	5.58938e+07	6.4589e+07	5.70449e+07	4.43875e+07	5.74241e+07	6.17184e+07	3.91928e+07	3.91928e+07	4.56459e+07	6.16961e+07	6.85305e+07	4.9226e+07
egl-15	1.12337e+07	1.18105e+07	9.96392e+06	9.34588e+06	1.61726e+07	1.2496e+07	8.06393e+06	8.22987e+06	8.17958e+06	9.51363e+06	9.36482e+06	1.62857e+07	6.05577e+06	9.36009e+06	1.20178e+07	1.30975e+07	9.71032e+06	1.0537e+07	9.14038e+06	8.12491e+06	9.22748e+06	9.22748e+06	1.30177e+07	1.07575e+07	1.1017e+07	9.65123e+06	9.04394e+06	1.11599e+07	8.13706e+06	6.8623e+06	7.64426e+06	9.28704e+06	7.96623e+06	9.54538e+06	1.70415e+07	7.96107e+06	8.47643e+06	1.00354e+07	1.1287e+07	1.40973e+07	7.68354e+06	8.44352e+06	8.92378e+06	8.87236e+06	8.87236e+06	1.34172e+07	8.82343e+06	9.02874e+06	7.24164e+06
let-23	1.48076e+08	1.50246e+08	1.44918e+08	1.13703e+08	1.26514e+08	1.19856e+08	1.32664e+08	1.3461e+08	1.51713e+08	1.40044e+08	1.66882e+08	2.1087e+08	1.89815e+08	1.44976e+08	1.38091e+08	1.37651e+08	1.51129e+08	1.60562e+08	1.76833e+08	1.74532e+08	1.89759e+08	1.89759e+08	2.17499e+08	1.37351e+08	1.42116e+08	1.35394e+08	1.10225e+08	1.00272e+08	9.8106e+07	1.06992e+08	1.26024e+08	1.23532e+08	1.27497e+08	1.47019e+08	3.31032e+08	1.50904e+08	1.28491e+08	1.03707e+08	1.18265e+08	1.47211e+08	1.32545e+08	1.9552e+08	2.33558e+08	2.03503e+08	2.03503e+08	3.07043e+08	1.17024e+08	1.06849e+08	1.07663e+08
scd-2	1.04961e+08	1.18427e+08	9.25644e+07	7.98921e+07	8.50164e+07	8.66435e+07	7.36132e+07	8.50601e+07	8.08897e+07	9.34148e+07	8.28071e+07	1.33066e+08	6.28992e+07	1.04136e+08	1.0379e+08	1.08077e+08	1.0168e+08	1.05037e+08	1.01912e+08	9.80762e+07	92767645	92767645	1.07125e+08	1.2005e+08	1.33071e+08	1.04768e+08	9.58765e+07	7.82843e+07	7.41344e+07	7.92392e+07	6.92743e+07	8.09649e+07	9.14196e+07	8.04432e+07	1.53291e+08	7.55149e+07	9.32941e+07	8.93258e+07	9.85903e+07	1.06893e+08	8.44309e+07	1.08129e+08	1.28358e+08	84535905	84535905	1.02017e+08	9.24068e+07	9.68308e+07	8.54706e+07
sid-3	4.13869e+07	3.9039e+07	3.55462e+07	2.86369e+07	3.1721e+07	2.39849e+07	2.93353e+07	2.89541e+07	3.25966e+07	2.9926e+07	4.4528e+07	7.57727e+07	3.95415e+07	3.25055e+07	3.925e+07	3.93241e+07	3.27905e+07	3.19921e+07	2.784e+07	2.18913e+07	2.70676e+07	2.70676e+07	2.99331e+07	3.77545e+07	3.46284e+07	3.11948e+07	2.53533e+07	2.33371e+07	1.96212e+07	2.51969e+07	2.51187e+07	3.30582e+07	2.59288e+07	4.17083e+07	7.93654e+07	3.92772e+07	2.62658e+07	3.55359e+07	3.35511e+07	3.07668e+07	2.39672e+07	2.21249e+07	2.47268e+07	2.1132e+07	2.1132e+07	2.94761e+07	3.22021e+07	2.79705e+07	2.47001e+07
src-1	4.98126e+07	5.05025e+07	4.18885e+07	3.79396e+07	3.12953e+07	2.79315e+07	2.72419e+07	2.79561e+07	3.44532e+07	3.62492e+07	4.15191e+07	6.88003e+07	3.49978e+07	4.07189e+07	3.58695e+07	3.26652e+07	4.3361e+07	4.61097e+07	6.13668e+07	5.6544e+07	4.82638e+07	4.82638e+07	5.96007e+07	4.18434e+07	4.20198e+07	3.5135e+07	3.96189e+07	2.56006e+07	2.11663e+07	2.36807e+07	2.44137e+07	2.92985e+07	2.60693e+07	3.04916e+07	6.27558e+07	2.82204e+07	2.93579e+07	2.39627e+07	2.55049e+07	3.84228e+07	3.18217e+07	5.54702e+07	8.08129e+07	4.55028e+07	4.55028e+07	6.10294e+07	3.424e+07	2.98065e+07	2.96927e+07
vab-1	9.89812e+07	9.76081e+07	7.74211e+07	1.18236e+08	6.49321e+07	7.43387e+07	8.22606e+07	8.47171e+07	8.45371e+07	8.60175e+07	9.33182e+07	1.49601e+08	1.11105e+08	7.47858e+07	6.5925e+07	7.61784e+07	7.19547e+07	7.06833e+07	5.46858e+07	4.95726e+07	4.61191e+07	4.61191e+07	7.31224e+07	6.70775e+07	8.4392e+07	7.38279e+07	1.09343e+08	5.19214e+07	5.11671e+07	7.9345e+07	9.06885e+07	9.46482e+07	7.40651e+07	1.04264e+08	1.93175e+08	1.11008e+08	5.86521e+07	6.47544e+07	6.87338e+07	6.9414e+07	5.04062e+07	6.02181e+07	6.138e+07	4.88825e+07	4.88825e+07	6.51313e+07	5.53923e+07	5.62133e+07	5.12324e+07
ver-3	240952708	2.52224e+08	2.18075e+08	1.72581e+08	2.07199e+08	1.94587e+08	1.64783e+08	1.29275e+08	1.4061e+08	1.6931e+08	1.2831e+08	1.83048e+08	1.22258e+08	2.15847e+08	2.28806e+08	2.18901e+08	1.82284e+08	2.04908e+08	2.01496e+08	1.80483e+08	1.99689e+08	1.99689e+08	2.02386e+08	2.20526e+08	2.43989e+08	2.1326e+08	1.98854e+08	1.84693e+08	1.72199e+08	1.57276e+08	1.11995e+08	1.38215e+08	1.85805e+08	1.20893e+08	1.82181e+08	1.31486e+08	1.89085e+08	1.79414e+08	1.79608e+08	2.04847e+08	1.87763e+08	1.96124e+08	1.93741e+08	2.09782e+08	2.09782e+08	2.2101e+08	1.90866e+08	1.97768e+08	1.67142e+08
[truncated: 181 more columns]

## Sheet: c_elegans_all_norm_matrices
	-5P	-5G	-5A	-5C	-5S	-5T	-5V	-5I	-5L	-5M	-5F	-5Y	-5W	-5H	-5K	-5R	-5Q	-5N	-5D	-5E	-5s	-5t	-5y	-4P	-4G	-4A	-4C	-4S	-4T	-4V	-4I	-4L	-4M	-4F	-4Y	-4W	-4H	-4K	-4R	-4Q	-4N	-4D	-4E	-4s	-4t	-4y	-3P	-3G	-3A
abl-1	0.0616	0.0724	0.0671	0.0572	0.0547	0.0463	0.048	0.0512	0.0464	0.0475	0.05	0.05	0.0419	0.0585	0.0547	0.0528	0.0521	0.0612	0.0685	0.0653	0.0605	0.0605	0.06	0.0634	0.0627	0.0649	0.0532	0.0462	0.0487	0.0428	0.044	0.0426	0.048	0.0466	0.0466	0.0417	0.0487	0.0499	0.047	0.0597	0.0555	0.0939	0.0934	0.0754	0.0754	0.0593	0.0508	0.059	0.0556
cam-1	0.064	0.0676	0.0363	0.0484	0.0423	0.0498	0.0462	0.0459	0.0566	0.0663	0.0647	0.0647	0.0496	0.0571	0.0604	0.0673	0.0537	0.0627	0.0551	0.0544	0.0443	0.0443	0.0563	0.0675	0.0788	0.0582	0.0548	0.0452	0.0422	0.0415	0.0457	0.0503	0.0511	0.0527	0.0527	0.0461	0.0588	0.0516	0.0706	0.0588	0.0555	0.0565	0.0687	0.0459	0.0459	0.063	0.0662	0.0685	0.0538
csk-1	0.0673	0.0707	0.0623	0.0552	0.0457	0.0414	0.0452	0.0543	0.0533	0.0463	0.0627	0.0627	0.0564	0.0451	0.0488	0.047	0.0576	0.0606	0.0656	0.0695	0.0539	0.0539	0.0725	0.0825	0.074	0.0615	0.0593	0.0394	0.0329	0.0507	0.0497	0.0487	0.0466	0.0584	0.0584	0.0466	0.0389	0.0372	0.0443	0.0538	0.0491	0.0714	0.1143	0.0499	0.0499	0.0758	0.0734	0.0789	0.0536
daf-2	0.0615	0.0678	0.0592	0.0443	0.0501	0.0468	0.0503	0.0456	0.0567	0.0565	0.0497	0.0497	0.0518	0.0498	0.0652	0.0634	0.0556	0.0549	0.0597	0.0553	0.0489	0.0489	0.0595	0.0605	0.0653	0.0615	0.05	0.0426	0.0377	0.0489	0.0486	0.0556	0.0515	0.0444	0.0444	0.0564	0.055	0.0582	0.0606	0.0615	0.0477	0.0633	0.0806	0.0503	0.0503	0.0666	0.0539	0.0574	0.0509
ddr-2	0.0668	0.0768	0.081	0.046	0.0447	0.0514	0.0434	0.0178	0.0295	0.0363	0.0413	0.0413	0.0213	0.06	0.0772	0.075	0.0853	0.0776	0.0581	0.0566	0.0492	0.0492	0.0446	0.0791	0.0818	0.0636	0.0518	0.0519	0.0445	0.0476	0.0278	0.0356	0.0437	0.022	0.022	0.0179	0.055	0.0704	0.0814	0.0719	0.0559	0.0723	0.0777	0.0494	0.0494	0.0575	0.0782	0.0869	0.0624
egl-15	0.0614	0.0645	0.0544	0.0538	0.0883	0.0683	0.044	0.045	0.0447	0.052	0.0512	0.0512	0.0331	0.0511	0.0656	0.0715	0.053	0.0576	0.0499	0.0444	0.0504	0.0504	0.0711	0.0637	0.0652	0.0571	0.0564	0.0661	0.0482	0.0406	0.0452	0.055	0.0472	0.0565	0.0565	0.0471	0.0502	0.0594	0.0668	0.0834	0.0455	0.05	0.0528	0.0525	0.0525	0.0794	0.0546	0.0558	0.0448
let-23	0.0551	0.0559	0.0539	0.0526	0.047	0.0446	0.0493	0.0501	0.0564	0.0521	0.0621	0.0621	0.0706	0.0539	0.0514	0.0512	0.0562	0.0597	0.0658	0.0649	0.0706	0.0706	0.0809	0.056	0.0579	0.0552	0.0559	0.0409	0.04	0.0436	0.0513	0.0503	0.0519	0.0599	0.0599	0.0615	0.0523	0.0423	0.0482	0.06	0.054	0.0797	0.0952	0.0829	0.0829	0.1251	0.0566	0.0517	0.0521
scd-2	0.0621	0.0701	0.0548	0.0491	0.0503	0.0513	0.0436	0.0504	0.0479	0.0553	0.049	0.049	0.0372	0.0617	0.0615	0.064	0.0602	0.0622	0.0603	0.0581	0.0549	0.0549	0.0634	0.0708	0.0785	0.0618	0.0587	0.0462	0.0437	0.0467	0.0408	0.0477	0.0539	0.0474	0.0474	0.0445	0.055	0.0527	0.0581	0.063	0.0498	0.0637	0.0757	0.0498	0.0498	0.0601	0.0588	0.0616	0.0544
sid-3	0.0687	0.0648	0.059	0.0487	0.0527	0.0398	0.0487	0.0481	0.0541	0.0497	0.0739	0.0739	0.0657	0.054	0.0652	0.0653	0.0545	0.0531	0.0462	0.0364	0.045	0.045	0.0497	0.0707	0.0649	0.0584	0.0487	0.0437	0.0368	0.0472	0.0471	0.0619	0.0486	0.0781	0.0781	0.0736	0.0492	0.0666	0.0629	0.0576	0.0449	0.0415	0.0463	0.0396	0.0396	0.0552	0.0646	0.0561	0.0495
src-1	0.0691	0.0701	0.0581	0.0541	0.0434	0.0388	0.0378	0.0388	0.0478	0.0503	0.0576	0.0576	0.0486	0.0565	0.0498	0.0453	0.0602	0.064	0.0852	0.0785	0.067	0.067	0.0827	0.0682	0.0685	0.0573	0.0663	0.0417	0.0345	0.0386	0.0398	0.0478	0.0425	0.0497	0.0497	0.046	0.0479	0.0391	0.0416	0.0627	0.0519	0.0904	0.1318	0.0742	0.0742	0.0995	0.0598	0.052	0.0518
vab-1	0.0698	0.0688	0.0546	0.0545	0.0458	0.0524	0.058	0.0597	0.0596	0.0606	0.0658	0.0658	0.0783	0.0527	0.0465	0.0537	0.0507	0.0498	0.0385	0.0349	0.0325	0.0325	0.0515	0.051	0.0641	0.0561	0.0544	0.0395	0.0389	0.0603	0.0689	0.0719	0.0563	0.0792	0.0792	0.0844	0.0446	0.0492	0.0522	0.0527	0.0383	0.0458	0.0466	0.0371	0.0371	0.0495	0.0511	0.0518	0.0472
ver-3	0.0709	0.0742	0.0641	0.054	0.0609	0.0572	0.0485	0.038	0.0414	0.0498	0.0377	0.0377	0.036	0.0635	0.0673	0.0644	0.0536	0.0603	0.0593	0.0531	0.0587	0.0587	0.0595	0.0687	0.076	0.0664	0.0659	0.0575	0.0536	0.049	0.0349	0.043	0.0579	0.0377	0.0377	0.0409	0.0589	0.0559	0.0559	0.0638	0.0585	0.0611	0.0603	0.0653	0.0653	0.0688	0.0654	0.0678	0.0573
[truncated: 181 more columns]

## Sheet: c_elegans_all_norm_scaled_matri
	-5P	-5G	-5A	-5C	-5S	-5T	-5V	-5I	-5L	-5M	-5F	-5Y	-5W	-5H	-5K	-5R	-5Q	-5N	-5D	-5E	-5s	-5t	-5y	-4P	-4G	-4A	-4C	-4S	-4T	-4V	-4I	-4L	-4M	-4F	-4Y	-4W	-4H	-4K	-4R	-4Q	-4N	-4D	-4E	-4s	-4t	-4y	-3P	-3G	-3A
abl-1	1.1082	1.3033	1.2084	1.0302	0.9848	0.8325	0.8634	0.9208	0.8344	0.8552	0.9006	0.9006	0.7537	1.0532	0.9842	0.9504	0.9377	1.1019	1.2326	1.1747	1.0884	1.0884	1.0797	1.1417	1.1288	1.1675	0.9579	0.8322	0.8767	0.7705	0.7928	0.7665	0.8647	0.8386	0.8386	0.7509	0.877	0.898	0.8466	1.0753	0.9995	1.6907	1.682	1.3579	1.3579	1.0668	0.9138	1.0626	1
cam-1	1.1528	1.2164	0.6539	0.8706	0.7617	0.8961	0.8308	0.8265	1.0189	1.1927	1.1649	1.1649	0.8936	1.0276	1.0876	1.211	0.9673	1.1284	0.9913	0.9784	0.7975	0.7975	1.0137	1.2144	1.4179	1.0484	0.9872	0.8144	0.7593	0.7464	0.8224	0.9062	0.9197	0.9489	0.9489	0.8296	1.0592	0.9295	1.2712	1.059	0.9995	1.0165	1.2375	0.8263	0.8263	1.1345	1.1924	1.2325	0.9684
csk-1	1.2118	1.2719	1.1215	0.9929	0.8222	0.7452	0.8144	0.978	0.9601	0.8342	1.1287	1.1287	1.0158	0.8111	0.8788	0.8456	1.0371	1.0915	1.1807	1.2515	0.9697	0.9697	1.3054	1.4843	1.3328	1.1063	1.0673	0.7097	0.5916	0.9123	0.8944	0.8761	0.8394	1.0518	1.0518	0.8394	0.6995	0.6701	0.7974	0.9679	0.8837	1.2853	2.058	0.898	0.898	1.3635	1.3206	1.4206	0.9652
daf-2	1.1072	1.2195	1.0664	0.7981	0.9015	0.8423	0.9051	0.8216	1.0204	1.0172	0.8943	0.8943	0.9329	0.897	1.1743	1.1419	1	0.9889	1.0749	0.9948	0.8795	0.8795	1.071	1.0894	1.1753	1.1077	0.8994	0.7672	0.6781	0.8797	0.8742	1.0012	0.9279	0.7991	0.7991	1.0146	0.9906	1.0478	1.0911	1.1063	0.8584	1.1399	1.4515	0.9063	0.9063	1.1987	0.9699	1.0326	0.9157
ddr-2	1.2016	1.383	1.458	0.8281	0.8041	0.9261	0.7816	0.3208	0.5311	0.6528	0.7432	0.7432	0.3829	1.0793	1.3902	1.3492	1.5354	1.397	1.0452	1.0183	0.8861	0.8861	0.8026	1.4229	1.4728	1.1447	0.9324	0.934	0.8015	0.8569	0.5003	0.6403	0.7866	0.3952	0.3952	0.3226	0.9892	1.2673	1.4645	1.2934	1.0064	1.302	1.3994	0.8886	0.8886	1.035	1.4078	1.5637	1.1232
egl-15	1.1045	1.1612	0.9797	0.9687	1.5901	1.2286	0.7929	0.8092	0.8042	0.9354	0.9208	0.9208	0.5954	0.9203	1.1816	1.2878	0.9547	1.036	0.8987	0.7989	0.9073	0.9073	1.2799	1.1462	1.1739	1.0283	1.0159	1.1891	0.867	0.7312	0.8145	0.9895	0.8488	1.0171	1.0171	0.8482	0.9032	1.0693	1.2026	1.5021	0.8187	0.8997	0.9508	0.9453	0.9453	1.4296	0.982	1.0048	0.8059
let-23	0.9912	1.0057	0.97	0.9466	0.8468	0.8023	0.888	0.901	1.0155	0.9374	1.117	1.117	1.2706	0.9704	0.9243	0.9214	1.0116	1.0747	1.1837	1.1683	1.2702	1.2702	1.4559	1.0073	1.0422	0.9929	1.0053	0.7353	0.7195	0.7846	0.9242	0.9059	0.935	1.0782	1.0782	1.1066	0.9423	0.7605	0.8673	1.0796	0.972	1.4338	1.7128	1.4924	1.4924	2.2517	1.0189	0.9303	0.9374
scd-2	1.1186	1.2621	0.9865	0.8837	0.906	0.9234	0.7845	0.9065	0.8621	0.9955	0.8825	0.8825	0.6703	1.1098	1.1061	1.1518	1.0836	1.1194	1.0861	1.0452	0.9886	0.9886	1.1416	1.274	1.4122	1.1118	1.056	0.8308	0.7867	0.8409	0.7351	0.8592	0.9701	0.8537	0.8537	0.8014	0.99	0.9479	1.0462	1.1344	0.896	1.1475	1.3621	0.8971	0.8971	1.0826	1.059	1.1097	0.9795
sid-3	1.2372	1.167	1.0626	0.8772	0.9482	0.717	0.8769	0.8655	0.9744	0.8946	1.3311	1.3311	1.182	0.9717	1.1733	1.1755	0.9802	0.9563	0.8322	0.6544	0.8091	0.8091	0.8948	1.2732	1.1678	1.052	0.8761	0.787	0.6617	0.8497	0.8471	1.1148	0.8744	1.4065	1.4065	1.3245	0.8858	1.1984	1.1314	1.0375	0.8082	0.7461	0.8339	0.7126	0.7126	0.994	1.1621	1.0094	0.8914
src-1	1.2445	1.2617	1.0465	0.9734	0.7819	0.6978	0.6806	0.6984	0.8608	0.9056	1.0373	1.0373	0.8744	1.0173	0.8961	0.8161	1.0833	1.152	1.5331	1.4127	1.2058	1.2058	1.489	1.2281	1.2333	1.0312	1.1942	0.7514	0.6212	0.695	0.7165	0.8599	0.7651	0.8949	0.8949	0.8283	0.8616	0.7033	0.7486	1.1277	0.934	1.628	2.3718	1.3355	1.3355	1.7912	1.0761	0.9367	0.9332
vab-1	1.2556	1.2381	0.9821	0.9818	0.8236	0.943	1.0435	1.0746	1.0723	1.0911	1.1837	1.1837	1.4093	0.9486	0.8362	0.9663	0.9127	0.8966	0.6937	0.6288	0.585	0.585	0.9275	0.9175	1.1543	1.0098	0.979	0.7102	0.6999	1.0853	1.2405	1.2946	1.0131	1.4261	1.4261	1.5184	0.8023	0.8857	0.9402	0.9495	0.6895	0.8237	0.8396	0.6686	0.6686	0.8909	0.9193	0.9329	0.8502
ver-3	1.2755	1.3352	1.1544	0.9725	1.0968	1.0301	0.8723	0.6843	0.7443	0.8963	0.6792	0.6792	0.6472	1.1426	1.2112	1.1588	0.9649	1.0847	1.0666	0.9554	1.0571	1.0571	1.0714	1.2362	1.3678	1.1955	1.1867	1.0354	0.9653	0.8817	0.6278	0.7748	1.0416	0.6777	0.6777	0.7371	1.06	1.0058	1.0069	1.1483	1.0526	1.0994	1.0861	1.176	1.176	1.239	1.1779	1.2205	1.0315
[truncated: 181 more columns]
